# Supplementary material for: Sparse Canonical Correlation Analysis for Multiple Measurements With Latent Trajectories
Source: Biom J. 2025 Oct 30;67(6):e70090. doi: 10.1002/bimj.70090 (PMC12573309; doi:10.1002/bimj.70090)
Supplement: Supplementary file 1 — Supporting Information [file BIMJ-67-e70090-s001.zip]

Archive with 258 entries (190 files):
- tosccammCode_senar/
- tosccammCode_senar/README.txt
- tosccammCode_senar/readmeKnit.pdf
- tosccammCode_senar/toscca-mm-main/
- tosccammCode_senar/toscca-mm-main/.github/
- tosccammCode_senar/toscca-mm-main/.github/workflows/
- tosccammCode_senar/toscca-mm-main/.github/workflows/r.yml
- tosccammCode_senar/toscca-mm-main/.gitignore
- tosccammCode_senar/toscca-mm-main/.Rbuildignore
- tosccammCode_senar/toscca-mm-main/.Rhistory
- tosccammCode_senar/toscca-mm-main/.Rproj.user/
- tosccammCode_senar/toscca-mm-main/.Rproj.user/58BDA0BC/
- tosccammCode_senar/toscca-mm-main/.Rproj.user/58BDA0BC/bibliography-index/
- tosccammCode_senar/toscca-mm-main/.Rproj.user/58BDA0BC/cpp-definition-cache
- tosccammCode_senar/toscca-mm-main/.Rproj.user/58BDA0BC/ctx/
- tosccammCode_senar/toscca-mm-main/.Rproj.user/58BDA0BC/explorer-cache/
- tosccammCode_senar/toscca-mm-main/.Rproj.user/58BDA0BC/jobs/
- tosccammCode_senar/toscca-mm-main/.Rproj.user/58BDA0BC/pcs/
- tosccammCode_senar/toscca-mm-main/.Rproj.user/58BDA0BC/pcs/debug-breakpoints.pper
- tosccammCode_senar/toscca-mm-main/.Rproj.user/58BDA0BC/pcs/files-pane.pper
- tosccammCode_senar/toscca-mm-main/.Rproj.user/58BDA0BC/pcs/source-pane.pper
- tosccammCode_senar/toscca-mm-main/.Rproj.user/58BDA0BC/pcs/windowlayoutstate.pper
- tosccammCode_senar/toscca-mm-main/.Rproj.user/58BDA0BC/pcs/workbench-pane.pper
- tosccammCode_senar/toscca-mm-main/.Rproj.user/58BDA0BC/persistent-state
- tosccammCode_senar/toscca-mm-main/.Rproj.user/58BDA0BC/presentation/
- tosccammCode_senar/toscca-mm-main/.Rproj.user/58BDA0BC/profiles-cache/
- tosccammCode_senar/toscca-mm-main/.Rproj.user/58BDA0BC/rmd-outputs
- tosccammCode_senar/toscca-mm-main/.Rproj.user/58BDA0BC/saved_source_markers
- tosccammCode_senar/toscca-mm-main/.Rproj.user/58BDA0BC/sources/
- tosccammCode_senar/toscca-mm-main/.Rproj.user/58BDA0BC/sources/per/
- tosccammCode_senar/toscca-mm-main/.Rproj.user/58BDA0BC/sources/per/t/
- tosccammCode_senar/toscca-mm-main/.Rproj.user/58BDA0BC/sources/per/t/0B8729CF
- tosccammCode_senar/toscca-mm-main/.Rproj.user/58BDA0BC/sources/per/t/0B8729CF-contents
- tosccammCode_senar/toscca-mm-main/.Rproj.user/58BDA0BC/sources/per/t/0E50780B
- tosccammCode_senar/toscca-mm-main/.Rproj.user/58BDA0BC/sources/per/t/0E50780B-contents
- tosccammCode_senar/toscca-mm-main/.Rproj.user/58BDA0BC/sources/per/t/1B193F23
- tosccammCode_senar/toscca-mm-main/.Rproj.user/58BDA0BC/sources/per/t/1B193F23-contents
- tosccammCode_senar/toscca-mm-main/.Rproj.user/58BDA0BC/sources/per/t/4695A0B3
- tosccammCode_senar/toscca-mm-main/.Rproj.user/58BDA0BC/sources/per/t/4695A0B3-contents
- tosccammCode_senar/toscca-mm-main/.Rproj.user/58BDA0BC/sources/per/t/A7CCE7FE
- tosccammCode_senar/toscca-mm-main/.Rproj.user/58BDA0BC/sources/per/t/A7CCE7FE-contents
- tosccammCode_senar/toscca-mm-main/.Rproj.user/58BDA0BC/sources/per/t/B0991B38
- tosccammCode_senar/toscca-mm-main/.Rproj.user/58BDA0BC/sources/per/t/B0991B38-contents
- tosccammCode_senar/toscca-mm-main/.Rproj.user/58BDA0BC/sources/per/u/
- tosccammCode_senar/toscca-mm-main/.Rproj.user/58BDA0BC/sources/prop/
- tosccammCode_senar/toscca-mm-main/.Rproj.user/58BDA0BC/sources/prop/05ACF9D7
- tosccammCode_senar/toscca-mm-main/.Rproj.user/58BDA0BC/sources/prop/07225B2F
- tosccammCode_senar/toscca-mm-main/.Rproj.user/58BDA0BC/sources/prop/63D48019
- tosccammCode_senar/toscca-mm-main/.Rproj.user/58BDA0BC/sources/prop/8F706F6C
- tosccammCode_senar/toscca-mm-main/.Rproj.user/58BDA0BC/sources/prop/A90CBD6B
- tosccammCode_senar/toscca-mm-main/.Rproj.user/58BDA0BC/sources/prop/A9891F7D
- tosccammCode_senar/toscca-mm-main/.Rproj.user/58BDA0BC/sources/prop/C4620B94
- tosccammCode_senar/toscca-mm-main/.Rproj.user/58BDA0BC/sources/prop/DEB65B6B
- tosccammCode_senar/toscca-mm-main/.Rproj.user/58BDA0BC/sources/prop/INDEX
- tosccammCode_senar/toscca-mm-main/.Rproj.user/58BDA0BC/tutorial/
- tosccammCode_senar/toscca-mm-main/.Rproj.user/58BDA0BC/viewer-cache/
- tosccammCode_senar/toscca-mm-main/.Rproj.user/58BDA0BC/viewer_history/
- tosccammCode_senar/toscca-mm-main/.Rproj.user/shared/
- tosccammCode_senar/toscca-mm-main/.Rproj.user/shared/notebooks/
- tosccammCode_senar/toscca-mm-main/.Rproj.user/shared/notebooks/161D7477-README/
- tosccammCode_senar/toscca-mm-main/.Rproj.user/shared/notebooks/161D7477-README/1/
- tosccammCode_senar/toscca-mm-main/.Rproj.user/shared/notebooks/161D7477-README/1/58BDA0BC1e38992e/
- tosccammCode_senar/toscca-mm-main/.Rproj.user/shared/notebooks/161D7477-README/1/58BDA0BC1e38992e/chunks.json
- tosccammCode_senar/toscca-mm-main/.Rproj.user/shared/notebooks/161D7477-README/1/58BDA0BC1f506953/
- tosccammCode_senar/toscca-mm-main/.Rproj.user/shared/notebooks/161D7477-README/1/58BDA0BC1f506953/chunks.json
- tosccammCode_senar/toscca-mm-main/.Rproj.user/shared/notebooks/161D7477-README/1/58BDA0BC31597f55/
- tosccammCode_senar/toscca-mm-main/.Rproj.user/shared/notebooks/161D7477-README/1/58BDA0BC31597f55/chunks.json
- tosccammCode_senar/toscca-mm-main/.Rproj.user/shared/notebooks/161D7477-README/1/58BDA0BC4ec4525a/
- tosccammCode_senar/toscca-mm-main/.Rproj.user/shared/notebooks/161D7477-README/1/58BDA0BC4ec4525a/chunks.json
- tosccammCode_senar/toscca-mm-main/.Rproj.user/shared/notebooks/161D7477-README/1/58BDA0BC7d7a7e8/
- tosccammCode_senar/toscca-mm-main/.Rproj.user/shared/notebooks/161D7477-README/1/58BDA0BC7d7a7e8/chunks.json
- tosccammCode_senar/toscca-mm-main/.Rproj.user/shared/notebooks/161D7477-README/1/58BDA0BC9b4b3fc7/
- tosccammCode_senar/toscca-mm-main/.Rproj.user/shared/notebooks/161D7477-README/1/58BDA0BC9b4b3fc7/c00jd30g93c99/
- tosccammCode_senar/toscca-mm-main/.Rproj.user/shared/notebooks/161D7477-README/1/58BDA0BC9b4b3fc7/c00jd30g93c99/00001a.csv
- tosccammCode_senar/toscca-mm-main/.Rproj.user/shared/notebooks/161D7477-README/1/58BDA0BC9b4b3fc7/c00jd30g93c99/00001b.error
- tosccammCode_senar/toscca-mm-main/.Rproj.user/shared/notebooks/161D7477-README/1/58BDA0BC9b4b3fc7/c1xaojaplj9vh/
- tosccammCode_senar/toscca-mm-main/.Rproj.user/shared/notebooks/161D7477-README/1/58BDA0BC9b4b3fc7/c1xaojaplj9vh/000011.csv
- tosccammCode_senar/toscca-mm-main/.Rproj.user/shared/notebooks/161D7477-README/1/58BDA0BC9b4b3fc7/c718k9m1sz9mv/
- tosccammCode_senar/toscca-mm-main/.Rproj.user/shared/notebooks/161D7477-README/1/58BDA0BC9b4b3fc7/c718k9m1sz9mv/000011.csv
- tosccammCode_senar/toscca-mm-main/.Rproj.user/shared/notebooks/161D7477-README/1/58BDA0BC9b4b3fc7/c718k9m1sz9mv/000012.metadata
- tosccammCode_senar/toscca-mm-main/.Rproj.user/shared/notebooks/161D7477-README/1/58BDA0BC9b4b3fc7/c718k9m1sz9mv/000012.png
- tosccammCode_senar/toscca-mm-main/.Rproj.user/shared/notebooks/161D7477-README/1/58BDA0BC9b4b3fc7/c718k9m1sz9mv/000012.snapshot
- tosccammCode_senar/toscca-mm-main/.Rproj.user/shared/notebooks/161D7477-README/1/58BDA0BC9b4b3fc7/c8fycr5ynj7xe/
- tosccammCode_senar/toscca-mm-main/.Rproj.user/shared/notebooks/161D7477-README/1/58BDA0BC9b4b3fc7/c8fycr5ynj7xe/000011.csv
- tosccammCode_senar/toscca-mm-main/.Rproj.user/shared/notebooks/161D7477-README/1/58BDA0BC9b4b3fc7/c8fycr5ynj7xe/000012.metadata
- tosccammCode_senar/toscca-mm-main/.Rproj.user/shared/notebooks/161D7477-README/1/58BDA0BC9b4b3fc7/c8fycr5ynj7xe/000012.png
- tosccammCode_senar/toscca-mm-main/.Rproj.user/shared/notebooks/161D7477-README/1/58BDA0BC9b4b3fc7/c8fycr5ynj7xe/000012.snapshot
- tosccammCode_senar/toscca-mm-main/.Rproj.user/shared/notebooks/161D7477-README/1/58BDA0BC9b4b3fc7/c8fycr5ynj7xe/000013.csv
- tosccammCode_senar/toscca-mm-main/.Rproj.user/shared/notebooks/161D7477-README/1/58BDA0BC9b4b3fc7/c8mton8lrrnxu/
- tosccammCode_senar/toscca-mm-main/.Rproj.user/shared/notebooks/161D7477-README/1/58BDA0BC9b4b3fc7/c8mton8lrrnxu/000011.csv
- tosccammCode_senar/toscca-mm-main/.Rproj.user/shared/notebooks/161D7477-README/1/58BDA0BC9b4b3fc7/c8mton8lrrnxu/000012.metadata
- tosccammCode_senar/toscca-mm-main/.Rproj.user/shared/notebooks/161D7477-README/1/58BDA0BC9b4b3fc7/c8mton8lrrnxu/000012.png
- tosccammCode_senar/toscca-mm-main/.Rproj.user/shared/notebooks/161D7477-README/1/58BDA0BC9b4b3fc7/c8mton8lrrnxu/000012.snapshot
- tosccammCode_senar/toscca-mm-main/.Rproj.user/shared/notebooks/161D7477-README/1/58BDA0BC9b4b3fc7/cbwt06ome3zct/
- tosccammCode_senar/toscca-mm-main/.Rproj.user/shared/notebooks/161D7477-README/1/58BDA0BC9b4b3fc7/cbwt06ome3zct/000013.csv
- tosccammCode_senar/toscca-mm-main/.Rproj.user/shared/notebooks/161D7477-README/1/58BDA0BC9b4b3fc7/cbwt06ome3zct/000014.metadata
- tosccammCode_senar/toscca-mm-main/.Rproj.user/shared/notebooks/161D7477-README/1/58BDA0BC9b4b3fc7/cbwt06ome3zct/000014.png
- tosccammCode_senar/toscca-mm-main/.Rproj.user/shared/notebooks/161D7477-README/1/58BDA0BC9b4b3fc7/cbwt06ome3zct/000015.metadata
- tosccammCode_senar/toscca-mm-main/.Rproj.user/shared/notebooks/161D7477-README/1/58BDA0BC9b4b3fc7/cbwt06ome3zct/000015.png
- tosccammCode_senar/toscca-mm-main/.Rproj.user/shared/notebooks/161D7477-README/1/58BDA0BC9b4b3fc7/cbwt06ome3zct/000016.metadata
- tosccammCode_senar/toscca-mm-main/.Rproj.user/shared/notebooks/161D7477-README/1/58BDA0BC9b4b3fc7/cbwt06ome3zct/000016.png
- tosccammCode_senar/toscca-mm-main/.Rproj.user/shared/notebooks/161D7477-README/1/58BDA0BC9b4b3fc7/cbwt06ome3zct/000016.snapshot
- tosccammCode_senar/toscca-mm-main/.Rproj.user/shared/notebooks/161D7477-README/1/58BDA0BC9b4b3fc7/cfw9lmdj7hhkk/
- tosccammCode_senar/toscca-mm-main/.Rproj.user/shared/notebooks/161D7477-README/1/58BDA0BC9b4b3fc7/cfw9lmdj7hhkk/00000f.csv
- tosccammCode_senar/toscca-mm-main/.Rproj.user/shared/notebooks/161D7477-README/1/58BDA0BC9b4b3fc7/chunks.json
- tosccammCode_senar/toscca-mm-main/.Rproj.user/shared/notebooks/161D7477-README/1/58BDA0BC9b4b3fc7/cuy5e4bqlzo76/
- tosccammCode_senar/toscca-mm-main/.Rproj.user/shared/notebooks/161D7477-README/1/58BDA0BC9b4b3fc7/cuy5e4bqlzo76/00000f.csv
- tosccammCode_senar/toscca-mm-main/.Rproj.user/shared/notebooks/161D7477-README/1/58BDA0BC9b4b3fc7/cvefez3ajjoa7/
- tosccammCode_senar/toscca-mm-main/.Rproj.user/shared/notebooks/161D7477-README/1/58BDA0BC9b4b3fc7/cvefez3ajjoa7/000011.csv
- tosccammCode_senar/toscca-mm-main/.Rproj.user/shared/notebooks/161D7477-README/1/58BDA0BC9b4b3fc7/cvefez3ajjoa7/000012.metadata
- tosccammCode_senar/toscca-mm-main/.Rproj.user/shared/notebooks/161D7477-README/1/58BDA0BC9b4b3fc7/cvefez3ajjoa7/000012.png
- tosccammCode_senar/toscca-mm-main/.Rproj.user/shared/notebooks/161D7477-README/1/58BDA0BC9b4b3fc7/cvefez3ajjoa7/000012.snapshot
- tosccammCode_senar/toscca-mm-main/.Rproj.user/shared/notebooks/161D7477-README/1/58BDA0BCaa9f3c5/
- tosccammCode_senar/toscca-mm-main/.Rproj.user/shared/notebooks/161D7477-README/1/58BDA0BCaa9f3c5/chunks.json
- tosccammCode_senar/toscca-mm-main/.Rproj.user/shared/notebooks/161D7477-README/1/58BDA0BCc1f58f59/
- tosccammCode_senar/toscca-mm-main/.Rproj.user/shared/notebooks/161D7477-README/1/58BDA0BCc1f58f59/chunks.json
- tosccammCode_senar/toscca-mm-main/.Rproj.user/shared/notebooks/161D7477-README/1/58BDA0BCd4bf2b98/
- tosccammCode_senar/toscca-mm-main/.Rproj.user/shared/notebooks/161D7477-README/1/58BDA0BCd4bf2b98/chunks.json
- tosccammCode_senar/toscca-mm-main/.Rproj.user/shared/notebooks/161D7477-README/1/58BDA0BCdbc344e9/
- tosccammCode_senar/toscca-mm-main/.Rproj.user/shared/notebooks/161D7477-README/1/58BDA0BCdbc344e9/chunks.json
- tosccammCode_senar/toscca-mm-main/.Rproj.user/shared/notebooks/161D7477-README/1/58BDA0BCf4c77936/
- tosccammCode_senar/toscca-mm-main/.Rproj.user/shared/notebooks/161D7477-README/1/58BDA0BCf4c77936/cdhr5vrpwf5st/
- tosccammCode_senar/toscca-mm-main/.Rproj.user/shared/notebooks/161D7477-README/1/58BDA0BCf4c77936/cdhr5vrpwf5st/00000f.csv
- tosccammCode_senar/toscca-mm-main/.Rproj.user/shared/notebooks/161D7477-README/1/58BDA0BCf4c77936/cdhr5vrpwf5st/000010.metadata
- tosccammCode_senar/toscca-mm-main/.Rproj.user/shared/notebooks/161D7477-README/1/58BDA0BCf4c77936/cdhr5vrpwf5st/000010.png
- tosccammCode_senar/toscca-mm-main/.Rproj.user/shared/notebooks/161D7477-README/1/58BDA0BCf4c77936/cdhr5vrpwf5st/000010.snapshot
- tosccammCode_senar/toscca-mm-main/.Rproj.user/shared/notebooks/161D7477-README/1/58BDA0BCf4c77936/chunks.json
- tosccammCode_senar/toscca-mm-main/.Rproj.user/shared/notebooks/161D7477-README/1/58BDA0BCf4c77936/cpl06ew84mah7/
- tosccammCode_senar/toscca-mm-main/.Rproj.user/shared/notebooks/161D7477-README/1/58BDA0BCf4c77936/cpl06ew84mah7/00000f.csv
- tosccammCode_senar/toscca-mm-main/.Rproj.user/shared/notebooks/161D7477-README/1/58BDA0BCf4c77936/cpl06ew84mah7/000010.metadata
- tosccammCode_senar/toscca-mm-main/.Rproj.user/shared/notebooks/161D7477-README/1/58BDA0BCf4c77936/cpl06ew84mah7/000010.png
- tosccammCode_senar/toscca-mm-main/.Rproj.user/shared/notebooks/161D7477-README/1/58BDA0BCf4c77936/cyp0k63cyjf0o/
- tosccammCode_senar/toscca-mm-main/.Rproj.user/shared/notebooks/161D7477-README/1/58BDA0BCf4c77936/cyp0k63cyjf0o/00000f.csv
- tosccammCode_senar/toscca-mm-main/.Rproj.user/shared/notebooks/161D7477-README/1/58BDA0BCf4c77936/czed5f7yqfx5g/
- tosccammCode_senar/toscca-mm-main/.Rproj.user/shared/notebooks/161D7477-README/1/58BDA0BCf4c77936/czed5f7yqfx5g/00000f.csv
- tosccammCode_senar/toscca-mm-main/.Rproj.user/shared/notebooks/161D7477-README/1/58BDA0BCf4c77936/czed5f7yqfx5g/000010.metadata
- tosccammCode_senar/toscca-mm-main/.Rproj.user/shared/notebooks/161D7477-README/1/58BDA0BCf4c77936/czed5f7yqfx5g/000010.png
- tosccammCode_senar/toscca-mm-main/.Rproj.user/shared/notebooks/161D7477-README/1/s/
- tosccammCode_senar/toscca-mm-main/.Rproj.user/shared/notebooks/161D7477-README/1/s/c1xaojaplj9vh/
- tosccammCode_senar/toscca-mm-main/.Rproj.user/shared/notebooks/161D7477-README/1/s/c1xaojaplj9vh/00000f.csv
- tosccammCode_senar/toscca-mm-main/.Rproj.user/shared/notebooks/161D7477-README/1/s/c718k9m1sz9mv/
- tosccammCode_senar/toscca-mm-main/.Rproj.user/shared/notebooks/161D7477-README/1/s/c718k9m1sz9mv/000017.csv
- tosccammCode_senar/toscca-mm-main/.Rproj.user/shared/notebooks/161D7477-README/1/s/c718k9m1sz9mv/000018.metadata
- tosccammCode_senar/toscca-mm-main/.Rproj.user/shared/notebooks/161D7477-README/1/s/c718k9m1sz9mv/000018.png
- tosccammCode_senar/toscca-mm-main/.Rproj.user/shared/notebooks/161D7477-README/1/s/c718k9m1sz9mv/000018.snapshot
- tosccammCode_senar/toscca-mm-main/.Rproj.user/shared/notebooks/161D7477-README/1/s/c7fa2wgpc7k2w/
- tosccammCode_senar/toscca-mm-main/.Rproj.user/shared/notebooks/161D7477-README/1/s/c7fa2wgpc7k2w/000011.csv
- tosccammCode_senar/toscca-mm-main/.Rproj.user/shared/notebooks/161D7477-README/1/s/c7fa2wgpc7k2w/000012.metadata
- tosccammCode_senar/toscca-mm-main/.Rproj.user/shared/notebooks/161D7477-README/1/s/c7fa2wgpc7k2w/000012.png
- tosccammCode_senar/toscca-mm-main/.Rproj.user/shared/notebooks/161D7477-README/1/s/c7fa2wgpc7k2w/000012.snapshot
- tosccammCode_senar/toscca-mm-main/.Rproj.user/shared/notebooks/161D7477-README/1/s/c7fa2wgpc7k2w/000013.csv
- tosccammCode_senar/toscca-mm-main/.Rproj.user/shared/notebooks/161D7477-README/1/s/c8fycr5ynj7xe/
- tosccammCode_senar/toscca-mm-main/.Rproj.user/shared/notebooks/161D7477-README/1/s/c8fycr5ynj7xe/000013.csv
- tosccammCode_senar/toscca-mm-main/.Rproj.user/shared/notebooks/161D7477-README/1/s/c8fycr5ynj7xe/000014.metadata
- tosccammCode_senar/toscca-mm-main/.Rproj.user/shared/notebooks/161D7477-README/1/s/c8fycr5ynj7xe/000014.png
- tosccammCode_senar/toscca-mm-main/.Rproj.user/shared/notebooks/161D7477-README/1/s/c8fycr5ynj7xe/000014.snapshot
- tosccammCode_senar/toscca-mm-main/.Rproj.user/shared/notebooks/161D7477-README/1/s/c8fycr5ynj7xe/000015.csv
- tosccammCode_senar/toscca-mm-main/.Rproj.user/shared/notebooks/161D7477-README/1/s/c8mton8lrrnxu/
- tosccammCode_senar/toscca-mm-main/.Rproj.user/shared/notebooks/161D7477-README/1/s/c8mton8lrrnxu/000020.metadata
- tosccammCode_senar/toscca-mm-main/.Rproj.user/shared/notebooks/161D7477-README/1/s/c8mton8lrrnxu/000020.png
- tosccammCode_senar/toscca-mm-main/.Rproj.user/shared/notebooks/161D7477-README/1/s/c8mton8lrrnxu/000020.snapshot
- tosccammCode_senar/toscca-mm-main/.Rproj.user/shared/notebooks/161D7477-README/1/s/cbwt06ome3zct/
- tosccammCode_senar/toscca-mm-main/.Rproj.user/shared/notebooks/161D7477-README/1/s/cbwt06ome3zct/00002d.csv
- tosccammCode_senar/toscca-mm-main/.Rproj.user/shared/notebooks/161D7477-README/1/s/cbwt06ome3zct/00002e.metadata
- tosccammCode_senar/toscca-mm-main/.Rproj.user/shared/notebooks/161D7477-README/1/s/cbwt06ome3zct/00002e.png
- tosccammCode_senar/toscca-mm-main/.Rproj.user/shared/notebooks/161D7477-README/1/s/cbwt06ome3zct/00002f.metadata
- tosccammCode_senar/toscca-mm-main/.Rproj.user/shared/notebooks/161D7477-README/1/s/cbwt06ome3zct/00002f.png
- tosccammCode_senar/toscca-mm-main/.Rproj.user/shared/notebooks/161D7477-README/1/s/cbwt06ome3zct/000030.metadata
- tosccammCode_senar/toscca-mm-main/.Rproj.user/shared/notebooks/161D7477-README/1/s/cbwt06ome3zct/000030.png
- tosccammCode_senar/toscca-mm-main/.Rproj.user/shared/notebooks/161D7477-README/1/s/cbwt06ome3zct/000030.snapshot
- tosccammCode_senar/toscca-mm-main/.Rproj.user/shared/notebooks/161D7477-README/1/s/cer5ygztxi95q/
- tosccammCode_senar/toscca-mm-main/.Rproj.user/shared/notebooks/161D7477-README/1/s/cer5ygztxi95q/000027.csv
- tosccammCode_senar/toscca-mm-main/.Rproj.user/shared/notebooks/161D7477-README/1/s/cfw9lmdj7hhkk/
- tosccammCode_senar/toscca-mm-main/.Rproj.user/shared/notebooks/161D7477-README/1/s/cfw9lmdj7hhkk/00000f.csv
- tosccammCode_senar/toscca-mm-main/.Rproj.user/shared/notebooks/161D7477-README/1/s/chswrur1p595o/
- tosccammCode_senar/toscca-mm-main/.Rproj.user/shared/notebooks/161D7477-README/1/s/chswrur1p595o/000011.csv
- tosccammCode_senar/toscca-mm-main/.Rproj.user/shared/notebooks/161D7477-README/1/s/chswrur1p595o/000012.error
- tosccammCode_senar/toscca-mm-main/.Rproj.user/shared/notebooks/161D7477-README/1/s/chunks.json
- tosccammCode_senar/toscca-mm-main/.Rproj.user/shared/notebooks/161D7477-README/1/s/cuy5e4bqlzo76/
- tosccammCode_senar/toscca-mm-main/.Rproj.user/shared/notebooks/161D7477-README/1/s/cuy5e4bqlzo76/000012.csv
- tosccammCode_senar/toscca-mm-main/.Rproj.user/shared/notebooks/161D7477-README/1/s/cvefez3ajjoa7/
- tosccammCode_senar/toscca-mm-main/.Rproj.user/shared/notebooks/161D7477-README/1/s/cvefez3ajjoa7/000017.metadata
- tosccammCode_senar/toscca-mm-main/.Rproj.user/shared/notebooks/161D7477-README/1/s/cvefez3ajjoa7/000017.png
- tosccammCode_senar/toscca-mm-main/.Rproj.user/shared/notebooks/161D7477-README/1/s/cvefez3ajjoa7/000017.snapshot
- tosccammCode_senar/toscca-mm-main/.Rproj.user/shared/notebooks/161D7477-README/1/s/czco4ymt47dr3/
- tosccammCode_senar/toscca-mm-main/.Rproj.user/shared/notebooks/161D7477-README/1/s/czco4ymt47dr3/000013.csv
- tosccammCode_senar/toscca-mm-main/.Rproj.user/shared/notebooks/161D7477-README/1/s/czco4ymt47dr3/000014.metadata
- tosccammCode_senar/toscca-mm-main/.Rproj.user/shared/notebooks/161D7477-README/1/s/czco4ymt47dr3/000014.png
- tosccammCode_senar/toscca-mm-main/.Rproj.user/shared/notebooks/161D7477-README/1/s/czco4ymt47dr3/000014.snapshot
- tosccammCode_senar/toscca-mm-main/.Rproj.user/shared/notebooks/patch-chunk-names
- tosccammCode_senar/toscca-mm-main/.Rproj.user/shared/notebooks/paths
- tosccammCode_senar/toscca-mm-main/data/
- tosccammCode_senar/toscca-mm-main/data/hmp_stress_t0.RData
- tosccammCode_senar/toscca-mm-main/data/table_visits_hmp.xlsx
- tosccammCode_senar/toscca-mm-main/data/treeNamesDict.xlsx
- tosccammCode_senar/toscca-mm-main/DESCRIPTION
- tosccammCode_senar/toscca-mm-main/diagram/
- tosccammCode_senar/toscca-mm-main/diagram/.gitignore
- tosccammCode_senar/toscca-mm-main/diagram/tosccamm_tikz.png
- tosccammCode_senar/toscca-mm-main/figures/
- tosccammCode_senar/toscca-mm-main/figures/figure_1.txt
- tosccammCode_senar/toscca-mm-main/figures/figure_10.pdf
- tosccammCode_senar/toscca-mm-main/figures/figure_11_a.pdf
- tosccammCode_senar/toscca-mm-main/figures/figure_11_b.pdf
- tosccammCode_senar/toscca-mm-main/figures/figure_11_c.pdf
- tosccammCode_senar/toscca-mm-main/figures/figure_12.pdf
- tosccammCode_senar/toscca-mm-main/figures/figure_13.pdf
- tosccammCode_senar/toscca-mm-main/figures/figure_14.eps
- tosccammCode_senar/toscca-mm-main/figures/figure_15.eps
- tosccammCode_senar/toscca-mm-main/figures/figure_16.eps
- tosccammCode_senar/toscca-mm-main/figures/figure_17.eps
- tosccammCode_senar/toscca-mm-main/figures/figure_2.txt
- tosccammCode_senar/toscca-mm-main/figures/figure_3_a.pdf
- tosccammCode_senar/toscca-mm-main/figures/figure_3_b.pdf
- tosccammCode_senar/toscca-mm-main/figures/figure_3_legend.eps
- tosccammCode_senar/toscca-mm-main/figures/figure_4.pdf
- tosccammCode_senar/toscca-mm-main/figures/figure_5.pdf
- tosccammCode_senar/toscca-mm-main/figures/figure_6.eps
- tosccammCode_senar/toscca-mm-main/figures/figure_7.txt
- tosccammCode_senar/toscca-mm-main/figures/figure_8.pdf
- tosccammCode_senar/toscca-mm-main/figures/figure_9.eps
- tosccammCode_senar/toscca-mm-main/LICENSE
- tosccammCode_senar/toscca-mm-main/man/
- tosccammCode_senar/toscca-mm-main/man/cpev.toscca.Rd
- tosccammCode_senar/toscca-mm-main/man/figures/
- tosccammCode_senar/toscca-mm-main/man/figures/README-cpev hmp data-1.png
- tosccammCode_senar/toscca-mm-main/man/figures/README-cpev-1.png
- tosccammCode_senar/toscca-mm-main/man/figures/README-gridPlots-1.png
- tosccammCode_senar/toscca-mm-main/man/figures/README-gridPlots-2.png
- tosccammCode_senar/toscca-mm-main/man/figures/README-gridPlots-3.png
- tosccammCode_senar/toscca-mm-main/man/figures/README-healthy-1.png
- tosccammCode_senar/toscca-mm-main/man/figures/README-hmp plots lv class-1.png
- tosccammCode_senar/toscca-mm-main/man/figures/README-hmp plots lv fam-1.png
- tosccammCode_senar/toscca-mm-main/man/figures/README-hmp plots lv genus-1.png
- tosccammCode_senar/toscca-mm-main/man/figures/README-hmp plots lv order-1.png
- tosccammCode_senar/toscca-mm-main/man/figures/README-hmp plots lv phylum-1.png
- tosccammCode_senar/toscca-mm-main/man/figures/README-permutationTesting-1.png
- tosccammCode_senar/toscca-mm-main/man/figures/README-plotNoise-1.png
- tosccammCode_senar/toscca-mm-main/man/figures/README-plots-1.png
- tosccammCode_senar/toscca-mm-main/man/figures/README-taxonomic tree-1.png
- tosccammCode_senar/toscca-mm-main/man/figures/README-unnamed-chunk-2-1.png
- tosccammCode_senar/toscca-mm-main/man/getWhich.Rd
- tosccammCode_senar/toscca-mm-main/man/modes.Rd
- tosccammCode_senar/toscca-mm-main/man/myHeatmap.Rd
- tosccammCode_senar/toscca-mm-main/man/plt.selstab.Rd
- tosccammCode_senar/toscca-mm-main/man/scale_rm.Rd
- tosccammCode_senar/toscca-mm-main/man/toscamm.perm.Rd
- tosccammCode_senar/toscca-mm-main/man/toscca.lv.Rd
- tosccammCode_senar/toscca-mm-main/man/tosccamm.Rd
- tosccammCode_senar/toscca-mm-main/NAMESPACE
- tosccammCode_senar/toscca-mm-main/output_results.Rmd
- tosccammCode_senar/toscca-mm-main/R/
- tosccammCode_senar/toscca-mm-main/R/general_functions.R
- tosccammCode_senar/toscca-mm-main/R/tosccamm_core.R
- tosccammCode_senar/toscca-mm-main/R/tosccamm_folds.R
- tosccammCode_senar/toscca-mm-main/R/tosccam_permut.R
- tosccammCode_senar/toscca-mm-main/R/toscca_helpers.R
- tosccammCode_senar/toscca-mm-main/tosccamm.Rproj
