# Supplementary material for: Sparse Canonical Correlation Analysis for Multiple Measurements With Latent Trajectories
Source: Biom J. 2025 Oct 30;67(6):e70090. doi: 10.1002/bimj.70090 (PMC12573309; doi:10.1002/bimj.70090)
Supplement: Supplementary file 1 — Supporting Information [file BIMJ-67-e70090-s001.zip › tosccammCode_senar/README.txt]

Guide to tosccamm code

The environment in the folder toscca-mm-main is ready to run:
1. Simulate data
2. Estimate toscamm
3. Plot latent paths
4. Plot canonical weigths
5. Plot correlation per sparsity level
6. Plot noise latent path and canonical weights
7. Perform permutation testing and display results


Some graphs such as the ones showing canonical correlations for
different sparsity levels may vary from those in the manuscript as the
simulations are random. The interpretation, however, remains the same
as results have been consistent over multiple rounds. Additionally, 
changing the standard deviation for the latent variables produces de results 
for different signal-to-noise ratio.
Linesin simulated data chunk:
Zi1 = -(1+times/max(times))^3 + times * 0.5 + ui
Zi2 = (sin(100*times))^times +   times * 0.65 +rnorm(1,0,0.75)

You can install the development version of tosccamm like so:
devtools::install_github("nuria-sv/toscca")    # dependencies
devtools::install_github("nuria-sv/tosccamm")


## Session details
R version 4.5.1 (2025-06-13 ucrt)
Platform: x86_64-w64-mingw32/x64
Running under: Windows 11 x64 (build 26100)

Matrix products: default
  LAPACK version 3.12.1

locale:
[1] LC_COLLATE=English_United States.utf8  LC_CTYPE=English_United States.utf8    LC_MONETARY=English_United States.utf8
[4] LC_NUMERIC=C                           LC_TIME=English_United States.utf8    

time zone: Europe/Amsterdam
tzcode source: internal

attached base packages:
[1] grid      stats     graphics  grDevices utils     datasets  methods   base     

other attached packages:
[1] viridis_0.6.5     viridisLite_0.4.2 gridExtra_2.3     ggplot2_4.0.0    

loaded via a namespace (and not attached):
 [1] vctrs_0.6.5        cli_3.6.5          knitr_1.50         rlang_1.1.6        xfun_0.53          generics_0.1.4    
 [7] S7_0.2.0           glue_1.8.0         htmltools_0.5.8.1  scales_1.4.0       rmarkdown_2.29     evaluate_1.0.5    
[13] tibble_3.3.0       fastmap_1.2.0      yaml_2.3.10        lifecycle_1.0.4    compiler_4.5.1     dplyr_1.1.4       
[19] RColorBrewer_1.1-3 pkgconfig_2.0.3    rstudioapi_0.17.1  farver_2.1.2       digest_0.6.37      R6_2.6.1          
[25] tidyselect_1.2.1   pillar_1.11.0      magrittr_2.0.4     withr_3.0.2        tools_4.5.1        gtable_0.3.6   
