# Supplementary material for: Sparse Canonical Correlation Analysis for Multiple Measurements With Latent Trajectories
Source: Biom J. 2025 Oct 30;67(6):e70090. doi: 10.1002/bimj.70090 (PMC12573309; doi:10.1002/bimj.70090)
Supplement: Supplementary file 1 — Supporting Information [file BIMJ-67-e70090-s001.zip › tosccammCode_senar/toscca-mm-main/.github/workflows/r.yml]

# This workflow uses actions that are not certified by GitHub.
# They are provided by a third-party and are governed by
# separate terms of service, privacy policy, and support
# documentation.
#
# See https://github.com/r-lib/actions/tree/master/examples#readme for
# additional example workflows available for the R community.

name: R

on:
  push:
    branches: [ "main" ]
  pull_request:
    branches: [ "main" ]

permissions:
  contents: read

jobs:
  build:
    runs-on: macos-latest
    strategy:
      matrix:
        r-version: ['4.1.1']

    steps:
      - uses: actions/checkout@v4
      - name: Set up R ${{ matrix.r-version }}
        uses: r-lib/actions/setup-r@f57f1301a053485946083d7a45022b278929a78a
        with:
          r-version: ${{ matrix.r-version }}
      - name: Install dependencies
        run: |
          install.packages(c("remotes", "rcmdcheck"))
          remotes::install_deps(dependencies = TRUE)
        shell: Rscript {0}
      - name: Check
        run: rcmdcheck::rcmdcheck(args = "--no-manual", error_on = "error")
        shell: Rscript {0}
