# Supplementary material for: Sparse Canonical Correlation Analysis for Multiple Measurements With Latent Trajectories
Source: Biom J. 2025 Oct 30;67(6):e70090. doi: 10.1002/bimj.70090 (PMC12573309; doi:10.1002/bimj.70090)
Supplement: Supplementary file 1 — Supporting Information [file BIMJ-67-e70090-s001.zip › tosccammCode_senar/toscca-mm-main/data/treeNamesDict.xlsx]

## Sheet: dict
name	genus	family	order	class	phylum
gut_genus_Veillonella	Veillonella	Veillonellaceae	Veillonellales	Negativicutes	Firmicutes
gut_genus_unclassified_Ruminococcaceae	unclassified_Ruminococcaceae	Ruminicoccaceae	Clostridiales	Clostridia	Firmicutes
gut_genus_unclassified_Porphyromonadaceae	unclassified_Porphyromonadaceae	Porphyromonoadaceae	Bacteroidales	Bacteroidia	Bacteroidetes
gut_genus_unclassified_Lachnospiraceae	unclassified_Lachnospiraceae	Lachnospiraceae	Clostridiales	Clostridia	Firmicutes
gut_genus_unclassified_Firmicutes	unclassified_Firmicutes	fam_unclassified_Firmicutes	ord_unclassified_Firmicutes	cls_unclassified_Firmicutes	Firmicutes
gut_genus_unclassified_Erysipelotrichaceae	unclassified_Erysipelotrichaceae	fam_unclassified_Erysipelotrichaceae	Erysipelotrichales	Erysipelotrichia	Firmicutes
gut_genus_unclassified_Coriobacteriaceae	unclassified_Coriobacteriaceae	fam_unclassified_Coriobacteriaceae	Coriobacteriales	Coriobacteria	Actinobacteria
gut_genus_unclassified_Clostridiales_Incertae.Sedis.XIII	unclassified_Clostridiales_Incertae.Sedis.XIII	fam_unclassified_Clostridiales	Clostridiales	Clostridia	Firmicutes
gut_genus_unclassified_Clostridiales	unclassified_Clostridiales	fam_unclassified_Clostridiales	Clostridiales	Clostridia	Firmicutes
gut_genus_unclassified_Bacteria	unclassified_Bacteria	fam_unclassified_Bacteria	ord_unclassified_Bacteria	cls_unclassified_Bacteria	Bacteroidetes
gut_genus_Streptococcus	Streptococcus	Streptococcaceae	Lactobacillales	Bacilli	Firmicutes
gut_genus_Ruminococcus	Ruminococcus	Ruminicoccaceae	Clostridiales	Clostridia	Firmicutes
gut_genus_Roseburia	Roseburia	Lachnospiraceae	Clostridiales	Clostridia	Firmicutes
gut_genus_Pseudoflavonifractor	Pseudoflavonifractor	Oscillospiraceae	Clostridiales	Clostridia	Firmicutes
gut_genus_Prevotella	Prevotella	Prevotellaceae	Bacteroidales	Bacteroidia	Bacteroidetes
gut_genus_Phascolarctobacterium	Phascolarctobacterium	Acidaminococcaceae	Acidaminococcales	Negativicutes	Firmicutes
gut_genus_Parasutterella	Parasutterella	Sutterellaceae	Betaproteobacteria	Bacteroidia	Bacteroidetes
gut_genus_Parabacteroides	Parabacteroides	Tannerellaceae	Betaproteobacteria	Bacteroidia	Bacteroidetes
gut_genus_Oscillibacter	Oscillibacter	Oscillospiraceae	Clostridiales	Clostridia	Firmicutes
gut_genus_Odoribacter	Odoribacter	Porphyromonoadaceae	Bacteroidales	Bacteroidia	Bacteroidetes
gut_genus_Lachnospiracea_incertae_sedis	Lachnospiracea_incertae_sedis	Lachnospiraceae	Clostridiales	Clostridia	Firmicutes
gut_genus_Holdemania	Holdemania	Erysipelotrichaceae	Erysipelotrichales	Erysipelotrichia	Firmicutes
gut_genus_Flavonifractor	Flavonifractor	Oscillospiraceae	Clostridiales	Clostridia	Firmicutes
gut_genus_Faecalibacterium	Faecalibacterium	Clostridiaceae	Clostridiales	Clostridia	Firmicutes
gut_genus_Erysipelotrichaceae_incertae_sedis	Erysipelotrichaceae_incertae_sedis	Erysipelotrichaceae	Erysipelotrichales	Erysipelotrichia	Firmicutes
gut_genus_Eggerthella	Eggerthella	Eggerthellaceae	Coriobacteriales	Coriobacteria	Actinobacteria
gut_genus_Dorea	Dorea	Lachnospiraceae	Clostridiales	Clostridia	Firmicutes
gut_genus_Coprococcus	Coprococcus	Lachnospiraceae	Clostridiales	Clostridia	Firmicutes
gut_genus_Collinsella	Collinsella	Coriobacteriaceae	Coriobacteriales	Coriobacteria	Actinobacteria
gut_genus_Clostridium.XVIII	Clostridium.XVIII	Clostridiceae	Clostridiales	Clostridia	Firmicutes
gut_genus_Clostridium.XlVb	Clostridium.XlVb	Clostridiceae	Clostridiales	Clostridia	Firmicutes
gut_genus_Clostridium.XlVa	Clostridium.XlVa	Clostridiceae	Clostridiales	Clostridia	Firmicutes
gut_genus_Clostridium.XI	Clostridium.XI	Clostridiceae	Clostridiales	Clostridia	Firmicutes
gut_genus_Clostridium.sensu.stricto	Clostridium.sensu.stricto	Clostridiceae	Clostridiales	Clostridia	Firmicutes
gut_genus_Clostridium.IV	Clostridium.IV	Clostridiceae	Clostridiales	Clostridia	Firmicutes
gut_genus_Butyricimonas	Butyricimonas	Odoribacteraceae	Bacteroidales	Bacteroidia	Bacteroidetes
gut_genus_Butyricicoccus	Butyricicoccus	Oscillospiraceae	Clostridiales	Clostridia	Firmicutes
gut_genus_Blautia	Blautia	Lachnospiraceae	Clostridiales	Clostridia	Firmicutes
gut_genus_Bilophila	Bilophila	Desulfovibrionaceae	Desulfovibrionales	Desulfovibrionia	Thermodesulfobacteriota
gut_genus_Barnesiella	Barnesiella	Barnesiellaceae	Bacteroidales	Bacteroidia	Bacteroidetes
gut_genus_Bacteroides	Bacteroides	Bacteroidaceae	Bacteroidales	Bacteroidia	Bacteroidetes
gut_genus_Anaerovorax	Anaerovorax	Eubacteriaceae	Clostridiales	Clostridia	Firmicutes
gut_genus_Anaerotruncus	Anaerotruncus	Oscillospiraceae	Clostridiales	Clostridia	Firmicutes
gut_genus_Alistipes	Alistipes	Rikenellaceae	Bacteroidales	Bacteroidia	Bacteroidetes
gut_genus_Akkermansia	Akkermansia	Akkermansiaceae	Acidaminococcales	Negativicutes	Firmicutes

## Sheet: genus
loc	level	type	orther1	orther2	name	family	order	class	phylum
gut	genus	Akkermansia			Akkermansia	Akkermansiaceae	Acidaminococcales	Negativicutes	Firmicutes
gut	genus	Alistipes			Alistipes	Rikenellaceae	Bacteroidales	Bacteroidia	Bacteroidetes
gut	genus	Anaerotruncus			Anaerotruncus	Oscillospiraceae	Clostridiales	Clostridia	Firmicutes
gut	genus	Anaerovorax			Anaerovorax	Eubacteriaceae	Clostridiales	Clostridia	Firmicutes
gut	genus	Bacteroides			Bacteroides	Bacteroidaceae	Bacteroidales	Bacteroidia	Bacteroidetes
gut	genus	Barnesiella			Barnesiella	Barnesiellaceae	Bacteroidales	Bacteroidia	Bacteroidetes
gut	genus	Bilophila			Bilophila	Desulfovibrionaceae	Desulfovibrionales	Desulfovibrionia	Thermodesulfobacteriota
gut	genus	Blautia			Blautia	Lachnospiraceae	Clostridiales	Clostridia	Firmicutes
gut	genus	Butyricicoccus			Butyricicoccus	Oscillospiraceae	Clostridiales	Clostridia	Firmicutes
gut	genus	Butyricimonas			Butyricimonas	Odoribacteraceae	Bacteroidales	Bacteroidia	Bacteroidetes
gut	genus	Clostridium.IV			Clostridium.IV	Clostridiceae	Clostridiales	Clostridia	Firmicutes
gut	genus	Clostridium.XI			Clostridium.XI	Clostridiceae	Clostridiales	Clostridia	Firmicutes
gut	genus	Clostridium.XVIII			Clostridium.XVIII	Clostridiceae	Clostridiales	Clostridia	Firmicutes
gut	genus	Clostridium.XlVa			Clostridium.XlVa	Clostridiceae	Clostridiales	Clostridia	Firmicutes
gut	genus	Clostridium.XlVb			Clostridium.XlVb	Clostridiceae	Clostridiales	Clostridia	Firmicutes
gut	genus	Clostridium.sensu.stricto			Clostridium.sensu.stricto	Clostridiceae	Clostridiales	Clostridia	Firmicutes
gut	genus	Collinsella			Collinsella	Coriobacteriaceae	Coriobacteriales	Coriobacteria	Actinobacteria
gut	genus	Coprococcus			Coprococcus	Lachnospiraceae	Clostridiales	Clostridia	Firmicutes
gut	genus	Dorea			Dorea	Lachnospiraceae	Clostridiales	Clostridia	Firmicutes
gut	genus	Eggerthella			Eggerthella	Eggerthellaceae	Coriobacteriales	Coriobacteria	Thermodesulfobacteriota
gut	genus	Erysipelotrichaceae	incertae	sedis	Erysipelotrichaceae_incertae_sedis	Erysipelotrichaceae	Erysipelotrichales	Erysipelotrichia	Firmicutes
gut	genus	Faecalibacterium			Faecalibacterium	Clostridiaceae	Bacteroidales	Bacteroidia	Bacteroidetes
gut	genus	Flavonifractor			Flavonifractor	Oscillospiraceae	Clostridiales	Clostridia	Firmicutes
gut	genus	Holdemania			Holdemania	Erysipelotrichaceae	Erysipelotrichales	Erysipelotrichia	Firmicutes
gut	genus	Lachnospiracea	incertae	sedis	Lachnospiracea_incertae_sedis	Lachnospiraceae	Clostridiales	Clostridia	Firmicutes
gut	genus	Odoribacter			Odoribacter	Porphyromonoadaceae	Bacteroidales	Bacteroidia	Bacteroidetes
gut	genus	Oscillibacter			Oscillibacter	Oscillospiraceae	Clostridiales	Clostridia	Firmicutes
gut	genus	Parabacteroides			Parabacteroides	Tannerellaceae	Betaproteobacteria	Bacteroidia	Bacteroidetes
gut	genus	Parasutterella			Parasutterella	Sutterellaceae	Betaproteobacteria	Bacteroidia	Bacteroidetes
gut	genus	Phascolarctobacterium			Phascolarctobacterium	Acidaminococcaceae	Acidaminococcales	Negativicutes	Firmicutes
gut	genus	Prevotella			Prevotella	Prevotellaceae	Bacteroidales	Bacteroidia	Bacteroidetes
gut	genus	Pseudoflavonifractor			Pseudoflavonifractor	Oscillospiraceae	Clostridiales	Clostridia	Firmicutes
gut	genus	Roseburia			Roseburia	Lachnospiraceae	Clostridiales	Clostridia	Firmicutes
gut	genus	Ruminococcus			Ruminococcus	Ruminicoccaceae	Clostridiales	Clostridia	Firmicutes
gut	genus	Streptococcus			Streptococcus	Streptococcaceae	Lactobacillales	Bacilli	Firmicutes
gut	genus	Veillonella			Veillonella	Veillonellaceae	Veillonellales	Negativicutes	Firmicutes
gut	genus	unclassified	Bacteria		unclassified_Bacteria		#N/A	#N/A	Bacteroidetes
gut	genus	unclassified	Clostridiales		unclassified_Clostridiales		Clostridiales	Bacteroidia	Bacteroidetes
gut	genus	unclassified	Clostridiales	Incertae.Sedis.XIII	unclassified_Clostridiales_Incertae.Sedis.XIII		Clostridiales	Bacteroidia	Bacteroidetes
gut	genus	unclassified	Coriobacteriaceae		unclassified_Coriobacteriaceae		Coriobacteriales	Coriobacteria	Actinobacteria
gut	genus	unclassified	Erysipelotrichaceae		unclassified_Erysipelotrichaceae		Erysipelotrichales	Bacteroidia	Bacteroidetes
gut	genus	unclassified	Firmicutes		unclassified_Firmicutes		#N/A	#N/A	Firmicutes
gut	genus	unclassified	Lachnospiraceae		unclassified_Lachnospiraceae		#N/A	Lachnospiraceae	Bacteroidetes
gut	genus	unclassified	Porphyromonadaceae		unclassified_Porphyromonadaceae	Porphyromonoadaceae	Bacteroidales	Bacteroidia	Bacteroidetes
gut	genus	unclassified	Ruminococcaceae		unclassified_Ruminococcaceae	Ruminicoccaceae	Bacteroidales	Bacteroidia	Bacteroidetes

## Sheet: family
loc	level	type	other1	other2	name	order	class	phylum
gut	family	Acidaminococcaceae			Acidaminococcaceae	Acidaminococcales	Negativicutes	Firmicutes
gut	family	Bacteroidaceae			Bacteroidaceae	Bacteroidales	Bacteroidia	Bacteroidetes
gut	family	Clostridiaceae.1			Clostridiaceae.1	Clostridiales	Clostridia	Firmicutes
gut	family	Clostridiales	Incertae.Sedis.XIII		Clostridiales_Incertae.Sedis.XIII	Clostridiales	Clostridia	Firmicutes
gut	family	Coriobacteriaceae			Coriobacteriaceae	Coriobacteriales	Coriobacteria	Actinobacteria
gut	family	Desulfovibrionaceae			Desulfovibrionaceae	Desulfovibrionales	Desulfovibrionia	Thermodesulfobacteriota
gut	family	Enterobacteriaceae			Enterobacteriaceae	Enterobacterales	Desulfovibrionia	Thermodesulfobacteriota
gut	family	Erysipelotrichaceae			Erysipelotrichaceae	Erysipelotrichales	Erysipelotrichia	Firmicutes
gut	family	Lachnospiraceae			Lachnospiraceae	Clostridiales	Clostridia	Firmicutes
gut	family	Peptostreptococcaceae			Peptostreptococcaceae	Eubacteriales	Erysipelotrichia	Firmicutes
gut	family	Porphyromonadaceae			Porphyromonadaceae	Bacteroidales	Bacteroidia	Bacteroidetes
gut	family	Prevotellaceae			Prevotellaceae	Bacteroidales	Bacteroidia	Bacteroidetes
gut	family	Rikenellaceae			Rikenellaceae	Bacteroidales	Bacteroidia	Bacteroidetes
gut	family	Ruminococcaceae			Ruminococcaceae	Clostridiales	Clostridia	Firmicutes
gut	family	Streptococcaceae			Streptococcaceae	Lactobacillales	Bacilli	Firmicutes
gut	family	Sutterellaceae			Sutterellaceae	Betaproteobacteria	Bacteroidia	Bacteroidetes
gut	family	Veillonellaceae			Veillonellaceae	Veillonellales	Negativicutes	Firmicutes
gut	family	Verrucomicrobiaceae			Verrucomicrobiaceae	Verrucomicrobiales	Verrucomicrobiae	Firmicutes
gut	family	unclassified	Bacteria		unclassified_Bacteria	unclassified_Bacteria	unclassified_Bacteria	Bacteroidetes
gut	family	unclassified	Clostridiales		unclassified_Clostridiales	Clostridiales	Clostridia	Firmicutes
gut	family	unclassified	Firmicutes		unclassified_Firmicutes	unclassified_Firmicutes	unclassified_Firmicutes	Firmicutes

## Sheet: order
loc	level	type	other1	other2	name	class	phylum
gut	order	Bacteroidales			Bacteroidales	Bacteroidia	Bacteroidetes
gut	order	Burkholderiales			Burkholderiales	Betaproteobacteria	Protobacteria
gut	order	Clostridiales			Clostridiales	Clostridia	Firmicutes
gut	order	Coriobacteriales			Coriobacteriales	Coriobacteria	Actinobacteria
gut	order	Desulfovibrionales			Desulfovibrionales	Desulfovibrionia	Thermodesulfobacteriota	Pseudomonadota
gut	order	Enterobacteriales			Enterobacteriales	Gammaproteobacteria	Protobacteria	Pseudomonadota
gut	order	Erysipelotrichales			Erysipelotrichales	Erysipelotrichia	Firmicutes
gut	order	Lactobacillales			Lactobacillales	Bacilli	Firmicutes
gut	order	Selenomonadales			Selenomonadales	Negativicutes	Firmicutes
gut	order	Verrucomicrobiales			Verrucomicrobiales	Verrucomicrobiae	Firmicutes
gut	order	unclassified	Bacteria		unclassified_Bacteria	unclassified_Bacteria	Bacteroidetes
gut	order	unclassified	Firmicutes		unclassified_Firmicutes	unclassified_Firmicutes	Firmicutes

## Sheet: class
loc	level	type	other1	other2	name	phylum
gut	phylum	unclassified	Bacteria		unclassified_Bacteria
gut	class	Actinobacteria			Actinobacteria	Actinobacteria
gut	class	Bacilli			Bacilli	Firmicutes
gut	class	Bacteroidia			Bacteroidia	Bacteroidetes
gut	class	Betaproteobacteria			Betaproteobacteria	Protobacteria
gut	class	Clostridia			Clostridia	Firmicutes
gut	class	Deltaproteobacteria			Deltaproteobacteria	Thermodesulfobacteriota
gut	class	Erysipelotrichia			Erysipelotrichia	Firmicutes
gut	class	Gammaproteobacteria			Gammaproteobacteria	Protobacteria
gut	class	Negativicutes			Negativicutes	Firmicutes
gut	class	Verrucomicrobiae			Verrucomicrobiae	Verrucomicrobia
gut	class	unclassified	Bacteria		unclassified_Bacteria	Bacteroidetes
gut	class	unclassified	Firmicutes		unclassified_Firmicutes	Firmicutes
gut	order	unclassified	Bacteria		unclassified_Bacteria	Bacteroidetes
gut	order	unclassified	Firmicutes		unclassified_Firmicutes	Firmicutes
gut	family	unclassified	Bacteria		unclassified_Bacteria	Bacteroidetes
gut	family	unclassified	Clostridiales		unclassified_Clostridiales	Firmicutes
gut	family	unclassified	Firmicutes		unclassified_Firmicutes	Firmicutes
gut	genus	unclassified	Bacteria		unclassified_Bacteria	Bacteroidetes
gut	genus	unclassified	Clostridiales		unclassified_Clostridiales	Firmicutes
gut	genus	unclassified	Clostridiales	Incertae.Sedis.XIII	unclassified_Clostridiales_Incertae.Sedis.XIII	Firmicutes
gut	genus	unclassified	Coriobacteriaceae		Coriobacteria	Actinobacteria
gut	genus	unclassified	Erysipelotrichaceae		unclassified_Erysipelotrichaceae	Firmicutes
gut	genus	unclassified	Firmicutes		unclassified_Firmicutes	Firmicutes
gut	genus	unclassified	Lachnospiraceae		unclassified_Lachnospiraceae	Firmicutes
gut	genus	unclassified	Porphyromonadaceae		unclassified_Porphyromonadaceae	Bacteroidetes
gut	genus	unclassified	Ruminococcaceae		unclassified_Ruminococcaceae	Firmicutes

## Sheet: phylum
lov	level	type	other1	other2	name
gut	phylum	Actinobacteria			Actinobacteria
gut	phylum	Bacteroidetes			Bacteroidetes
gut	phylum	Firmicutes			Firmicutes
gut	phylum	Proteobacteria			Proteobacteria
gut	phylum	Verrucomicrobia			Verrucomicrobia
gut	phylum	unclassified	Bacteria		unclassified_Bacteria
