# Supplementary material for: Sparse Canonical Correlation Analysis for Multiple Measurements With Latent Trajectories
Source: Biom J. 2025 Oct 30;67(6):e70090. doi: 10.1002/bimj.70090 (PMC12573309; doi:10.1002/bimj.70090)
Supplement: Supplementary file 1 — Supporting Information [file BIMJ-67-e70090-s001.zip › tosccammCode_senar/toscca-mm-main/DESCRIPTION]

Package: tosccamm
Title: TOSCCA-MM: Thresholded Ordered Sparse CCA for Multiple Measurements
Version: 0.0.0.9000
Authors@R: 
    person("Nuria", "Senar", , "n.senarvilladeamigo@amsterdamumc.nl", role = c("aut", "cre"),
           comment = c(ORCID = "0000-0002-1004-5785"))
Description: tosccamm performs Thresholded Ordered Sparse CCA for Multiple Measurements.
License: MIT + file LICENSE
Encoding: UTF-8
Roxygen: list(markdown = TRUE)
RoxygenNote: 7.3.2
Suggests:
    ClusterR,
    RColorBrewer,
    cluster,
    knitr,
    rmarkdown
Imports:
    devtools,
    doParallel,
    foreach,
    parallel,
    forecast,
    ggplot2,
    gridExtra,
    lme4,
    scales,
    toscca,
    viridis,
    graphics,
    stats,
    utils
