# Supplementary material for: Sparse Canonical Correlation Analysis for Multiple Measurements With Latent Trajectories
Source: Biom J. 2025 Oct 30;67(6):e70090. doi: 10.1002/bimj.70090 (PMC12573309; doi:10.1002/bimj.70090)
Supplement: Supplementary file 1 — Supporting Information [file BIMJ-67-e70090-s001.zip › tosccammCode_senar/toscca-mm-main/figures/figure_1.txt]

\begin{figure}[!h]
\centering
    \begin{tikzpicture}
    \node[anchor=east] at (-0.2, 0) {$\mathcal{X}=$}; %{\(\mathcal{X} = \begin{bmatrix}
    %     \bX_1 \\[0.5cm]
    %     \bX_2 \\[0.5cm]
    %     \vdots \\[0.2cm]
    %     \vdots \\[0.5cm]
    %     \bX_n
    % \end{bmatrix}\)=};

    \node[anchor=east] at (6.8, 0) {$\mathcal{Y}=$}; %{\(\mathcal{Y} = \begin{bmatrix}
    %     \bY_1 \\[0.5cm]
    %     \bY_2 \\[0.5cm]
    %     \vdots \\[0.2cm]
    %     \vdots \\[0.5cm]
    %     \bY_n
    % \end{bmatrix}\)=};

    % X 
    \draw[fill=gray!20] (0, 2.2) rectangle (2, 1.7);
    \node at (1, 1.95) {\textbf{$\bX_1$}};
    % \draw[white, thick] (0, 2) -- (2, 2);
    \draw[fill=gray!20] (0, 1.5) rectangle (2, 0.4);
    \node at (1, 0.95) {\textbf{$\bX_2$}};

    % \draw[white, thick] (0, 1.4) -- (2, 1.4);
    % \draw[white, thick] (0, 1.3) -- (2, 1.3);
    % \draw[white, thick] (0, 0.95) -- (2, 0.95);
    % \draw[white, thick] (0, 0.9) -- (2, 0.9);
    \node at (1, 0) {\(\vdots\)};
    \node at (1, -0.8) {\(\vdots\)};
    \draw[fill=gray!20] (0, -1.5) rectangle (2, -1.8);    
    \node at (1, -1.65) {\textbf{$\bX_n$}};

    % Y 
    \draw[fill=gray!20] (7, 2.2) rectangle (9, 1.7);
    \node at (8, 1.95) {\textbf{$\bY_1$}};
    % \draw[white, thick] (7, 1.9) -- (9, 1.9);
    \draw[fill=gray!20] (7, 1.5) rectangle (9, 0.7);
    \node at (8, 1.1) {\textbf{$\bY_2$}};
    % \draw[white, thick] (7, 1.3) -- (9, 1.3);
    % \draw[white, thick] (7, 0.9) -- (9, 0.9);    
    \node at (8, 0.2) {\(\vdots\)};
    \node at (8, -0.4) {\(\vdots\)};
    \draw[fill=gray!20] (7, -1) rectangle (9, -1.8);
    % \draw[white, thick] (7, -1.4) -- (9, -1.4);
    \node at (8, -1.45) {\textbf{$\bY_n$}};
    
    % braces
    \draw[decorate, decoration={brace, amplitude=1.5}] (2.1, 2.2) -- (2.1, 1.6) node[midway, xshift=0.4cm] {\footnotesize$m_1$};
    \draw[decorate, decoration={brace, amplitude=1.5}] (9.1, 2.2) -- (9.1, 1.7) node[midway, xshift=0.4cm] {\footnotesize$s_1$};

    \draw[decorate, decoration={brace, amplitude=1.5}] (2.1, 1.5) -- (2.1, 0.4) node[midway, xshift=0.4cm] {\footnotesize$m_2$};
    \draw[decorate, decoration={brace, amplitude=1.5}] (9.1, 1.5) -- (9.1, 0.7) node[midway, xshift=0.4cm] {\footnotesize$s_2$};


    \draw[decorate, decoration={brace, amplitude=1.5}] (2.1, -1.5) -- (2.1, -1.8) node[midway, xshift=0.4cm] {\footnotesize$m_n$};
    \draw[decorate, decoration={brace, amplitude=1.5}] (9.1, -1) -- (9.1, -1.8) node[midway, xshift=0.4cm] {\footnotesize$s_n$};


    % Horizontal braces above X and Y
    \draw[decorate, decoration={brace, amplitude=5pt}] (0, 2.3) -- (2, 2.3) node[midway, yshift=0.3cm] {\footnotesize $p$};
    \draw[decorate, decoration={brace, amplitude=5pt}] (7, 2.3) -- (9, 2.3) node[midway, yshift=0.3cm] {\footnotesize $q$};
    
    
    
    \end{tikzpicture}
    \caption{Data structure. \footnotesize The data is comprised of $n$ stacked data matrices of $p$ and $q$ features, respectively. The gray rectangles represent the multiple measures, $m_i$ and $s_i$ for each dataset, collected for each patient $i$. That is, for $\mathcal{X}$, the each rectangle is $\bX_i\in \mathbb{R}^{m_i\times p}$ and $\bY_i\in \mathbb{R}^{s_i\times q}$ for $\mathcal{Y}$.}
    \label{fig:data-structure}
\end{figure}
