# Supplementary material for: Sparse Canonical Correlation Analysis for Multiple Measurements With Latent Trajectories
Source: Biom J. 2025 Oct 30;67(6):e70090. doi: 10.1002/bimj.70090 (PMC12573309; doi:10.1002/bimj.70090)
Supplement: Supplementary file 1 — Supporting Information [file BIMJ-67-e70090-s001.zip › tosccammCode_senar/toscca-mm-main/figures/figure_2.txt]

\begin{figure}[!h]
\centering
    \begin{tikzpicture}[
  shorten >=1pt,
  node distance=1.5cm and 1cm,
  auto,
  state/.style={circle, draw=black, thick, minimum size=1.1cm, font=\large, text centered, fill=blue!20},
  dashedstate/.style={circle, draw=black, dashed, thick, minimum size=1.1cm, font=\large, text centered, fill=blue!10},
  squarestate/.style={rectangle, draw=black, thick, minimum size=1.1cm, font=\large, text centered, fill=blue!10},
  label/.style={font=\small\itshape},
  every edge/.style={draw, thick}
]

  % Nodes
  \node[] (1) {\color{white}$\mathrm{z}$};
  \node[dashedstate, fill=blue!20, above right of=1, xshift=1cm] (2) {$\gamma$};
  \node[dashedstate, fill=blue!20, above left of=1, xshift=-1cm] (3) {$\eta$};
  \node[state, fill=gray!5, right of=2, xshift=0.5cm] (4) {$\mathcal{Y}$};
  \node[state, fill=gray!5, left of=3, xshift=-0.5cm] (5) {$\mathcal{X}$};
  \node[state, fill=white!20, above of=2, yshift=0.5cm] (6) {$\bW_y$};
  \node[state, fill=white!20, above of=3, yshift=0.5cm] (7) {$\bW_x$};
  
  \node[label, below of=2, yshift=-0.5cm] (8) {$\bgamma \sim f(\bt_y;\boldsymbol{\theta}_{\gamma})$};
  \node[label, below of=3, yshift=-0.5cm] (9) {$\boldsymbol{\eta} \sim f(\bt_x;\boldsymbol{\theta}_{\eta})$};
  
  \node[label, right of=4, xshift=0.5cm] (10) {$\boldsymbol{\Sigma}_{yy}$};
  \node[label, left of=5, xshift=-0.5cm] (11) {$\boldsymbol{\Sigma}_{xx}$};

  % Solid Arrows
  % \path[->, thick] (2.10) edge [bend left] node {} (3.170); 
  % \path[->, thick] (3.190) edge [bend left] node {} (2.350);
  % \draw[->, thick, yshift =-0.2cm] (2) edge (3);
  % \draw[->, thick, yshift =0.2cm] (3) edge (2);
  % \draw[transform canvas={yshift=1ex},->] (2) -- (3) node[pos=0.5, yshift = 3.4ex] {$\tilde{\bgamma}$};
  % \draw[transform canvas={yshift=-1ex},<-] (2) -- (3) node[pos=0.5] {$\tilde{\boldsymbol{\eta}}$};

  \draw[->, dotted] (2.south) .. controls +(0,-2) and +(0,0) .. (3.east) node[pos=0.5, yshift=3.4ex] {};
  \draw[->, dotted] (3.south) .. controls +(0,-2) and +(0,0) .. (2.west) node[pos=0.5, yshift=3.4ex] {};


  % \draw[->] (2) -- (3) node[pos=0.5, yshift = 3.4ex] {};
  % \draw[<-] (3) -- (2) node[pos=0.5] {};
    
  \path[->, thick] (2) edge (4);
  \path[->, thick] (3) edge (5);
  \path[->, thick] (6) edge (4);
  \path[->, thick] (7) edge (5);
  \path[->, thick] (8) edge (2);
  \path[->, thick] (9) edge (3);
  \path[->, thick] (10) edge (4);
  \path[->, thick] (11) edge (5);

  % \draw[thick] ($(4.north west)+(-0.5,0.5)$) rectangle ($(10.south east)+(0.1,-0.5)$);
  % \draw[thick] ($(5.north west)+(1.4,0.5)$) rectangle ($(11.south east)+(-0.95,-0.5)$);

  \draw[thick, dashed] ($(3.north west)+(-0.65,0.5)$) rectangle ($(9.south east)+(4.2,-0.2)$);

  \draw[thick, dashed, dash pattern=on 4pt off 1pt] ($(3.north west)+(-2.5,2.5)$) rectangle ($(9.south east)+(0.3,-0.5)$);
  \draw[thick, dashed, dash pattern=on 4pt off 1pt] ($(4.north west)+(-2.7,2.5)$) rectangle ($(10.south east)+(-1.5,-2.5)$);

  
\end{tikzpicture}
    \caption{Illustration of TOSCCA-MM. {Diagram of the Thresholded Ordered Sparse Canonical Correlation Analysis for Multiple Measurements (TOSCCA-MM) model. Observation matrices $\mathcal{X}$ and $\mathcal{Y}$ are in shaded nodes. Latent variables $\boldsymbol{\eta}$ and $\bgamma$, in blue-shaded dashed nodes, capture the correlation between them through sparse canonical vector $\bW_x$ and $\bW_y$. We model the longitudinal dimension in $\boldsymbol{\eta}$ over $\bt_x$ for each latent variable, which implicitly corrects for the correlation between measurements from the same individual. Similarly, the longitudinal dimension in $\bgamma$ over $\bt_y$ is modelled through $f_{\bt}$. See steps \ref{st:eta_estimate} and \ref{st:gamma_estimate} of Algorithm \ref{alg:scca} for more detail. We then use the estimated model to calculate predicted values for $\boldsymbol{\eta}$ (and similarly $\bgamma$) over $\bt_y$ (and similarly $\bt_x$), steps \ref{st:eta_pred} and \ref{st:gamma_pred}. The dotted arrows indicate how these values are used to obtain the respective canonical weights, steps \ref{step:beta_eta} and \ref{setep:alpha_gamma}. The residual covariance matrices, $\boldsymbol{\Sigma}_{xx}$ and $\boldsymbol{\Sigma}_{yy}$, are made up from residual noise covariances and variation specific to each dataset.}}
    \label{fig:diag_toscamm}
\end{figure}
