# Supplementary material for: Sparse Canonical Correlation Analysis for Multiple Measurements With Latent Trajectories
Source: Biom J. 2025 Oct 30;67(6):e70090. doi: 10.1002/bimj.70090 (PMC12573309; doi:10.1002/bimj.70090)
Supplement: Supplementary file 1 — Supporting Information [file BIMJ-67-e70090-s001.zip › tosccammCode_senar/toscca-mm-main/figures/figure_7.txt]

\begin{figure}[h]
    \centering
    \begin{subfigure}{0.32\linewidth}
        \centering
        \begin{tikzpicture}
            \begin{axis}[
                width=1\linewidth,
                height=1\linewidth,
                xlabel={Measurements},
                ylabel={id},
                ymin=0, ymax=5.6,
                xmin=0, xmax=10.6,
                axis lines=left,
                minor tick num=1,
                legend pos=south east
            ]
                % Five horizontal lines
                \addplot[domain=1:7, samples=2, color=black, thick] {1} node[pos=0.1, anchor=south west] {};            
                \addplot[domain=3:8, samples=2, color=black, thick] {2} node[pos=0.1, anchor=south west] {};
                \addplot[domain=7:10, samples=2, color=black, thick] {3} node[pos=0.1, anchor=south west] {};
                \addplot[domain=3:5, samples=2, color=black, thick] {4};
                \addplot[domain=8:10, samples=2, color=black, thick] {4} node[pos=0.1, anchor=south west] {};
                \addplot[domain=1:10, samples=2, color=black, thick] {5} node[pos=0.1, anchor=south west] {};

                \addplot[only marks, mark=*, mark options={color=red!70}] coordinates {(8,5)};
                \addplot[only marks, mark=*, mark options={color=red!70}] coordinates {(9,3)};
                \addplot[only marks, mark=*, mark options={color=red!70}] coordinates {(6,2)};
                \addplot[only marks, mark=*, mark options={color=red!70}] coordinates {(4,1)};
            \end{axis}
        \end{tikzpicture}
        \caption{Original measurements}
        \label{fig:hmp_measurement_left}
    \end{subfigure}
    \hspace{3em}
    \begin{subfigure}{0.32\linewidth}
        \centering
        \begin{tikzpicture}
            \begin{axis}[
                width=1\linewidth,
                height=1\linewidth,
                xlabel={Measurements},
                ylabel={id},
                ymin=0, ymax=5.6,
                xmin=-8, xmax=5,
                axis lines=left,
                minor tick num=1,
                legend pos=south east
            ]
                % Five horizontal lines
                \addplot[domain=-3:3, samples=2, color=black, thick] {1} node[pos=0.1, anchor=south west] {};            
                \addplot[domain=-3:2, samples=2, color=black, thick] {2} node[pos=0.1, anchor=south west] {};
                \addplot[domain=-2:1, samples=2, color=black, thick] {3} node[pos=0.1, anchor=south west] {};
                \addplot[domain=-7:-5, samples=2, color=black, thick] {4};
                \addplot[domain=-2:0, samples=2, color=black, thick] {4} node[pos=0.1, anchor=south west] {};
                \addplot[domain=-7:2, samples=2, color=black, thick] {5} node[pos=0.1, anchor=south west] {};

                \addplot[only marks, mark=*, mark options={color=red!70}] coordinates {(0,5)};
                \addplot[only marks, mark=*, mark options={color=red!70}] coordinates {(0,3)};
                \addplot[only marks, mark=*, mark options={color=red!70}] coordinates {(0,2)};
                \addplot[only marks, mark=*, mark options={color=red!70}] coordinates {(0,1)};
            \end{axis}
        \end{tikzpicture}
        \caption{Centred measurements}
        \label{fig:hmp_measurement_right}
    \end{subfigure}
    \caption{Original and centred measurements around an event (\textcolor{red!70}{red dot}).}
    \label{fig:hmp_measurements}
\end{figure}
