# Supplementary material for: Sparse Canonical Correlation Analysis for Multiple Measurements With Latent Trajectories
Source: Biom J. 2025 Oct 30;67(6):e70090. doi: 10.1002/bimj.70090 (PMC12573309; doi:10.1002/bimj.70090)
Supplement: Supplementary file 1 — Supporting Information [file BIMJ-67-e70090-s001.zip › tosccammCode_senar/toscca-mm-main/man/cpev.toscca.Rd]

% Generated by roxygen2: do not edit by hand
% Please edit documentation in R/general_functions.R
\name{cpev.toscca}
\alias{cpev.toscca}
\title{Calculates cpev}
\usage{
cpev.toscca(mat, weights)
}
\arguments{
\item{mat}{A matrix.}

\item{weights}{A numberic vector of canonical weights.}
}
\description{
This function calculates cpev
w.r.t. a chosen origin.
}
