# Supplementary material for: Sparse Canonical Correlation Analysis for Multiple Measurements With Latent Trajectories
Source: Biom J. 2025 Oct 30;67(6):e70090. doi: 10.1002/bimj.70090 (PMC12573309; doi:10.1002/bimj.70090)
Supplement: Supplementary file 1 — Supporting Information [file BIMJ-67-e70090-s001.zip › tosccammCode_senar/toscca-mm-main/man/modes.Rd]

% Generated by roxygen2: do not edit by hand
% Please edit documentation in R/general_functions.R
\name{modes}
\alias{modes}
\title{Calculates mode.}
\usage{
modes(d)
}
\arguments{
\item{d}{density object.}
}
\description{
Calculates mode.
}
