# Supplementary material for: Sparse Canonical Correlation Analysis for Multiple Measurements With Latent Trajectories
Source: Biom J. 2025 Oct 30;67(6):e70090. doi: 10.1002/bimj.70090 (PMC12573309; doi:10.1002/bimj.70090)
Supplement: Supplementary file 1 — Supporting Information [file BIMJ-67-e70090-s001.zip › tosccammCode_senar/toscca-mm-main/man/plt.selstab.Rd]

% Generated by roxygen2: do not edit by hand
% Please edit documentation in R/general_functions.R
\name{plt.selstab}
\alias{plt.selstab}
\title{Plot slection stability for penalty parameter perfotmance.}
\usage{
plt.selstab(mat, X, Y, palette = "magma", mm = T)
}
\arguments{
\item{mat}{A matrix of canonical correlation for different sparsity levels.}

\item{X}{nxp matrix. Observation matrix.}

\item{Y}{A nxq matrix. Observation matrix.}

\item{palette}{Character. Name of a palette for the heatmap. Default is "Teal".}

\item{mm}{Logic. Indicates whether there are multiple measurements or not. Default is True.}
}
\description{
This function plots cv for different thresholds
}
