# Supplementary material for: Sparse Canonical Correlation Analysis for Multiple Measurements With Latent Trajectories
Source: Biom J. 2025 Oct 30;67(6):e70090. doi: 10.1002/bimj.70090 (PMC12573309; doi:10.1002/bimj.70090)
Supplement: Supplementary file 1 — Supporting Information [file BIMJ-67-e70090-s001.zip › tosccammCode_senar/toscca-mm-main/man/scale_rm.Rd]

% Generated by roxygen2: do not edit by hand
% Please edit documentation in R/general_functions.R
\name{scale_rm}
\alias{scale_rm}
\title{Standardises matrices with multiple measurements per individual.}
\usage{
scale_rm(mat, origin = NULL, centre = F)
}
\arguments{
\item{mat}{A matrix.}

\item{origin}{Measurement of reference for stardadisation.}

\item{centre}{Logical. TRUE to centre data. Default is FALSE.}
}
\description{
This function stardadises matrices with multiple measurements
w.r.t. a chosen origin.
}
