# Supplementary material for: Sparse Canonical Correlation Analysis for Multiple Measurements With Latent Trajectories
Source: Biom J. 2025 Oct 30;67(6):e70090. doi: 10.1002/bimj.70090 (PMC12573309; doi:10.1002/bimj.70090)
Supplement: Supplementary file 1 — Supporting Information [file BIMJ-67-e70090-s001.zip › tosccammCode_senar/toscca-mm-main/NAMESPACE]

# Generated by roxygen2: do not edit by hand

S3method(plot,toscca)
S3method(print,toscca)
S3method(summary,tosccamm)
export(getWhich)
export(myHeatmap)
export(plt.selstab)
export(scale_rm)
export(toscamm.perm)
export(tosccamm)
importFrom(graphics,abline)
importFrom(graphics,hist)
importFrom(graphics,legend)
importFrom(graphics,lines)
importFrom(graphics,par)
importFrom(graphics,text)
importFrom(stats,aggregate)
importFrom(stats,arima)
importFrom(stats,as.formula)
importFrom(stats,coefficients)
importFrom(stats,cor)
importFrom(stats,density)
importFrom(stats,predict)
importFrom(stats,runif)
importFrom(utils,install.packages)
importFrom(utils,installed.packages)
