# Supplementary material for: Sparse Canonical Correlation Analysis for Multiple Measurements With Latent Trajectories
Source: Biom J. 2025 Oct 30;67(6):e70090. doi: 10.1002/bimj.70090 (PMC12573309; doi:10.1002/bimj.70090)
Supplement: Supplementary file 1 — Supporting Information [file BIMJ-67-e70090-s001.zip › tosccammCode_senar/toscca-mm-main/output_results.Rmd]

---
output: github_document
---

<!-- README.md is generated from README.Rmd. Please edit that file -->

```{r, include = FALSE}
knitr::opts_chunk$set(
  collapse = TRUE,
  comment = "#>",
  fig.path = "man/figures/README-",
  out.width = "100%"
)
```

# tosccamm

<!-- badges: start -->
![Status: Finished](https://img.shields.io/badge/status-finished-brightgreen) 
![Build Status](https://github.com/nuria-sv/toscca-mm/actions/workflows/r.yml/badge.svg) 
![License](https://img.shields.io/github/license/nuria-sv/tosccamm)
<!-- badges: end -->


## Installation
NOT READY

You can install the development version of tosccamm like so:

``` r
devtools::install_github("nuria-sv/toscca")    # dependencies
devtools::install_github("nuria-sv/tosccamm")
```

## TOSCCA-MM

<img src="diagram/tosccamm_tikz.png" height="350" width="700" align="center">


TOSCCA-MM is a novel extension of sparse CCA that incorporates time dynamics at 
the latent variable level through longitudinal models, such as autoregressive 
models or linear mixed effect models. This approach addresses the correlation of 
repeated measurements while drawing latent paths, for each component. To aid 
interpretability and computational efficiency, we implement an $\ell_0$ penalty 
to enforce fixed sparsity levels. We estimate these trajectories fitting longitudinal 
models to the low-dimensional latent variables, (i.e.: linear mixed effects model). 
By leveraging the clustered structure of high-dimensional datasets, we are able 
to explore the shared longitudinal latent mechanisms. 
The sparse canonical weights, yield interpretable outcomes on variable contribution 
to the estimated correlated trajectories. 
Furthermore, modelling time in the latent space significantly reduces computational burden.

## Session details
R version 4.5.1 (2025-06-13 ucrt)
Platform: x86_64-w64-mingw32/x64
Running under: Windows 11 x64 (build 26100)

Matrix products: default
  LAPACK version 3.12.1

locale:
[1] LC_COLLATE=English_United States.utf8  LC_CTYPE=English_United States.utf8    LC_MONETARY=English_United States.utf8
[4] LC_NUMERIC=C                           LC_TIME=English_United States.utf8    

time zone: Europe/Amsterdam
tzcode source: internal

attached base packages:
[1] grid      stats     graphics  grDevices utils     datasets  methods   base     

other attached packages:
[1] viridis_0.6.5     viridisLite_0.4.2 gridExtra_2.3     ggplot2_4.0.0    

loaded via a namespace (and not attached):
 [1] vctrs_0.6.5        cli_3.6.5          knitr_1.50         rlang_1.1.6        xfun_0.53          generics_0.1.4    
 [7] S7_0.2.0           glue_1.8.0         htmltools_0.5.8.1  scales_1.4.0       rmarkdown_2.29     evaluate_1.0.5    
[13] tibble_3.3.0       fastmap_1.2.0      yaml_2.3.10        lifecycle_1.0.4    compiler_4.5.1     dplyr_1.1.4       
[19] RColorBrewer_1.1-3 pkgconfig_2.0.3    rstudioapi_0.17.1  farver_2.1.2       digest_0.6.37      R6_2.6.1          
[25] tidyselect_1.2.1   pillar_1.11.0      magrittr_2.0.4     withr_3.0.2        tools_4.5.1        gtable_0.3.6     

## Example

This is a basic example over simulated data of TOSCCA-MM

```{r load}
# library(tosccamm)
source("R/tosccam_permut.R")
source("R/tosccamm_core.R")
source("R/tosccamm_folds.R")
source("R/toscca_helpers.R")
source("R/general_functions.R")
# for plots
library(grid)
library(ggplot2)
library(gridExtra)
library(viridis)
```

```{r simulate data, include=FALSE}
set.seed(1234)
n = 100

#This can be varied to simulate different signals
# alpha1 = c(runif(10, 0.5, 1), rep(0, 990))
# beta1 = c(runif(5, 0.5, 1), rep(0, 195))
# alpha2 = c(rep(0, 990), runif(10, 0.5, 1))
# beta2 = c(rep(0, 195),runif(5, 0.5, 1))


beta2 = c(rep(0, 195), rep(0.5,5))
alpha2 = c(rep(0, 990), rep(0.5,10))
beta1 = c(rep(0.5,5), rep(0, 195))
alpha1 = c(rep(0.5,10), rep(0, 990))

X1 = list()
X2 = list()

i = 1
K = 3
sg = matrix(c(1, 0.6, 0.3, rep(0, 7), 0.6, 1, 0.6, 0.3,
rep(0, 6), 0.3, 0.6, 1, 0.6, 0.3,
rep(0,5), 0, 0.3, 0.6, 1, 0.6, 0.3,
rep(0, 4), rep(0, 2), 0.3, 0.6, 1, 0.6, 0.3,
rep(0,3), rep(0,3), 0.3, 0.6, 1, 0.6, 0.3, rep(0, 2),
rep(0, 4), 0.3, 0.6, 1, 0.6, 0.3, 0,
rep(0, 5), 0.3, 0.6, 1, 0.6, 0.3, rep(0,6), 0.3, 0.6, 1, 0.6,
rep(0,7), 0.3, 0.6, 1), ncol = 10)
for(i in 1:n)
{
print(i)
#Simulate  times of measurement
times = 1:10
#random effect
ui = rnorm(1,0,0.9)
#Shared canonical vector (with some time effect)
Zi1 = -(1+times/max(times))^3 + times * 0.5 + ui
Zi2 = (sin(100*times))^times +   times * 0.65 +rnorm(1,0,0.95)
Zi = cbind(Zi1, Zi2)
alpha = cbind(alpha1, alpha2)
beta = cbind(beta1, beta2)
#Simulate data and add some noise
X1i = sapply(1:nrow(alpha), function(a) MASS::mvrnorm(1, (Zi %*% t(alpha))[,a], Sigma = sg))
X2i = sapply(1:nrow(beta), function(a) MASS::mvrnorm(1, (Zi %*% t(beta))[,a], Sigma = sg))
# X1i = sapply(alpha1, function(a) rnorm(length(times), Zi1 * a, 0.5))
# X2i = sapply(beta1, function(a) rnorm(length(times), Zi1 * a, 0.5))
# X1i = sapply(alpha2, function(a) rnorm(length(times), Zi2 * a, 0.5))
# X2i = sapply(beta2, function(a) rnorm(length(times), Zi2 * a, 0.5))
colnames(X1i) = paste0("X", 1:ncol(X1i))
colnames(X2i) = paste0("Y", 1:ncol(X2i))
#Check the simulated cross correlation
  #image(cor(X1i, X2i))

  #Remove some observations
  # p_observed = 1
  X1i = cbind(id=i, time=times, X1i)#[rbinom(length(times),1,p_observed)==1,]
  X2i = cbind(id=i, time=times, X2i)#[rbinom(length(times),1,p_observed)==1,]


  X1[[i]] = X1i
  X2[[i]] = X2i
}

X1 = do.call("rbind", X1)
X2 = do.call("rbind", X2)
dev.new(); image(cor(X1,X2))


verwijder_X = sample(1:nrow(X1), 0.2*nrow(X1), replace=FALSE)
verwijder_Y = sample(1:nrow(X2), 0.3*nrow(X2), replace=FALSE)
# table(verwijder_X)
# table(verwijder_Y)
X1=X1[-verwijder_X,]
X2=X2[-verwijder_Y,]
# XX2 = scale_rm(data.frame(X1), centre = T); YY2 = scale_rm(data.frame(X2), centre = T)
XX2 = data.frame(X1); YY2 = data.frame(X2)
nonz_a = seq(50, 5, length.out = 10) # seq(100, 1000, 100)
nonz_b = round(seq(50, 5, length.out = 5)) # seq(100, 1000, 100)
```


Estimate the canonical weights and latent paths for $K$ components.
```{r estimatetosccamm}
res_k = list()

X.temp = XX2
Y.temp = YY2
for (k in 1:5) {
  if(k > 1) {
    # residualise for subsequent components
    X.temp = data.frame(X.temp[,c(1,2)],toscca::residualisation(as.matrix(X.temp[,-c(1,2)]), res_k[[k-1]]$alpha, type = "basic") )
    Y.temp = data.frame(Y.temp[,c(1,2)],toscca::residualisation(as.matrix(Y.temp[,-c(1,2)]), res_k[[k-1]]$beta, type = "basic") )

    nz_a_gen = as.numeric(table(res_k[[k-1]]$alpha != 0)[2])
    nz_b_gen = as.numeric(table(res_k[[k-1]]$beta != 0)[2])
  }

  res_k[[k]] <- tosccamm(X.temp, Y.temp, folds = 2,
                                            nonzero_a = nonz_a, nonzero_b = nonz_b,
                                            model = "lme", lmeformula = " ~ 0 + poly(time,3) + (1|id)")

}
```


### Results
#### Latent paths for $k=1$ and $k=2$
Figures 3.a and 3.b in manuscript.
```{r plots, echo=FALSE, warning=FALSE, message=FALSE}
# pdf(file="figures/figure_3.pdf", width = 6, height = 4)

lv1 = data.frame(id = XX2$id, time = XX2$time, K1=as.matrix(XX2[,-c(1,2)])%*% (res_k[[1]]$alpha))
lv2 = data.frame(id = XX2$id, time = XX2$time, K2=as.matrix(XX2[,-c(1,2)])%*% (res_k[[2]]$alpha))
lv3 = data.frame(id = XX2$id, time = XX2$time, K3=as.matrix(XX2[,-c(1,2)])%*% (res_k[[3]]$alpha))

shed_blue_60 <- viridis::magma(5)[4] #"#6864fc"

# Update plot1 (no x-axis label)
plot1 <- ggplot(lv1, aes(x = time, y = scale(K1), group = id)) +
  geom_line(alpha = 0.1, aes(color = "Estimated", linetype = "Estimated", linewidth = "Estimated")) +  # Estimated (black)
  geom_line(data = data.frame(time = sort(unique(lv1$time)), z = scale(Zi2)), aes(x = time, y = scale(z), color = "True", group = 1, , linetype = "True", linewidth = "True")) +  # True (red)
  geom_line(data = data.frame(time = sort(unique(lv1$time)), K1 = aggregate(lv1, by = list(lv1$time), FUN = mean)$K1), aes(x = time, y = scale(K1), group = 1, color = "Smoothed", linetype = "Smoothed", linewidth = "Smoothed")) +  # Smoothed (blue)
  scale_color_manual(values = c("Estimated" = "black", "True" = viridis::magma(5)[3], "Smoothed" = shed_blue_60)) +  # Specify color manually
  scale_linewidth_manual(values =c("Estimated" = 0.8, "True" = 1.5, "Smoothed" = 1.5)) +
  scale_linetype_manual(values = c("Estimated" = 3, "True" = 1, "Smoothed" = 2)) +  # Specify line types
  scale_x_continuous(breaks = unique(lv1$time)) +  # Ensure x-axis is integers
  labs(x = "Time", y = "Values", color = "Legend" ) +  # Remove x label
  theme_minimal() +
  theme(legend.position = "none",
        text = element_text(family = "Latex"),
        axis.title.y = element_text(size = 20, margin = margin(r = 10)),  # Increase Y axis title size
        axis.title.x = element_text(size = 20, margin = margin(t = 15)),
        axis.text = element_text(size = 15),     # Increase axis text size
        plot.title = element_text(size = 25),    # Increase plot title size
        axis.text.x =element_text(size = 15)    # Increase X axis text size
  )
# Update plot2 (include x label)
plot2 <- ggplot(lv2, aes(x = time, y = scale(K2), group = id)) +
  geom_line(alpha = 0.1, aes(color = "Estimated", linetype = "Estimated", linewidth = "Estimated")) +  # Estimated (black)
  geom_line(data = data.frame(time = sort(unique(lv2$time)), z = scale(Zi1)), aes(x = time, y = scale(z), color = "True", group = 1, linetype = "True", linewidth = "True")) +  # True (red)
  geom_line(data = data.frame(time = sort(unique(lv2$time)), K2 = aggregate(lv2, by = list(lv2$time), FUN = mean)$K2), aes(x = time, y = scale(K2), group = 1, color = "Smoothed", linetype = "Smoothed", linewidth = "Smoothed")) +  # Smoothed (blue)
  # geom_smooth(data = lv2, aes(x = time, y = scale(K2), group = 1, color = "Smoothed", linetype = "Smoothed", linewidth = "Smoothed"), se = FALSE) +  # Smoothed (blue)
  scale_color_manual(values = c("Estimated" = "black", "True" = viridis::magma(5)[3], "Smoothed" = shed_blue_60)) +  # Specify color manually
  scale_linewidth_manual(values =c("Estimated" = 0.8, "True" = 1.5, "Smoothed" = 1.5)) +
  scale_linetype_manual(values = c("Estimated" = 3, "True" = 1, "Smoothed" = 2)) +  # Specify line types
  scale_x_continuous(breaks = unique(lv2$time)) +  # Ensure x-axis is integers
  labs(x = "Time", y = "", color = "Legend") +  # Add x label for bottom plot
  theme_minimal() +
  theme(legend.position = "none",
        text = element_text(family = "Latex"),
        axis.title.y = element_text(size = 20, margin = margin(r = 10)),  # Increase Y axis title size
        axis.title.x = element_text(size = 20, margin = margin(t = 15)),
        axis.text = element_text(size = 15),     # Increase axis text size
        plot.title = element_text(size = 25),    # Increase plot title size
        axis.text.x = element_text(size = 15)    # Increase X axis text size
  )
plot3 <- ggplot(lv3, aes(x = time, y = scale(K3), group = id)) +
  geom_line(alpha = 0.1, aes(color = "Estimated", linetype = "Estimated", linewidth = "Estimated")) +  # Estimated (black)
  geom_hline(yintercept =0, color = viridis::magma(5)[3], linetype = 1, linewidth = 1.5) +
  geom_smooth(data = lv3, aes(x = time, y = scale(K3), group = 1, color = "Smoothed", linetype = "Smoothed", linewidth = "Smoothed"), se = FALSE) +  # Smoothed (blue)
  scale_color_manual(values = c("Estimated" = "black", "True" = viridis::magma(5)[3], "Smoothed" = shed_blue_60)) +  # Specify color manually
  scale_linewidth_manual(values =c("Estimated" = 0.8, "True" = 1.5, "Smoothed" = 1.5)) +
  scale_linetype_manual(values = c("Estimated" = 3, "True" = 1, "Smoothed" = 2)) +  # Specify line types
  scale_x_continuous(breaks = unique(lv3$time)) +  # Ensure x-axis is integers
  labs(x = "Time", y = "Values", color = "Legend" ) +  # Remove x label
  theme_minimal() +
  theme(legend.position = "none",
        text = element_text(family = "Latex"),
        axis.title.y = element_text(size = 20, margin = margin(r = 10)),  # Increase Y axis title size
        axis.title.x = element_text(size = 20, margin = margin(t = 15)),
        axis.text = element_text(size = 15),     # Increase axis text size
        plot.title = element_text(size = 25),    # Increase plot title size
        axis.text.x =element_text(size = 15)    # Increase X axis text size
  )

# Create a shared legend
shared_legend <- ggplot(lv1, aes(x = 1, y = 0, group = id)) +
  geom_line(aes(color = "Estimated", linetype = "Estimated", linewidth = "Estimated")) +
  geom_line(aes(color = "True", , linetype = "True", linewidth = "True")) +
  geom_line(aes(color = "Mean", linetype = "Mean", linewidth = "Mean")) +
  scale_color_manual(values = c("Estimated" = "black", "True" = viridis::magma(5)[3], "Mean" = shed_blue_60)) +
  scale_linewidth_manual(values =c("Estimated" = 1, "True" = 1, "Mean" = 1)) +
  scale_linetype_manual(values = c("Estimated" = 3, "True" = 1, "Mean" = 2)) +  # Specify line types
  labs(color = "Legend", linetype = "Legend", linewidth ="Legend") +theme_void() +
  theme(legend.position = "top", legend.title = element_blank(), legend.text = element_text(size =20), text = element_text(family = "Latex"))


grid.arrange(
  gridExtra::arrangeGrob(
    plot1,
    plot2, plot3, 
    ncol = 2  # Stack plot1 and plot2 vertically
  ),
  shared_legend,
  nrow = 2,  # Arrange the legend in the second row
  heights = c(4, 0.4)  # Adjust the height ratio between the plots and the legend
)
```

#### Canonical weights for $k=1$ and $k=2$
Figure 4 in manuscript.
```{r, echo=FALSE, warning=FALSE, message=FALSE}
# pdf(file="figures/figure_4.pdf", width = 6, height = 4)

axisSize = 15
# Define the column W[,1] as a sample vector (replace this with your actual W[,1])
W_col1 <-res_k[[1]]$alpha[,1]
W_col1[W_col1!=0] <-scale(res_k[[1]]$alpha[W_col1!=0], center = F)

shed_blue_60 = viridis::magma(5)[4]
# Create a data frame for plotting
df <- data.frame(
  Index = 1:length(W_col1),
  Value = W_col1,
  Category = ifelse(W_col1 == 0, "Zero", "Non-zero")  # Label zero and non-zero values
)

plot_alpha1 = ggplot(df, aes(x = Index, y = Value, color = Category)) +
  geom_point(size = 3) +  # Use points with a size of 3 (adjust if needed)
  scale_color_manual(values = c("Zero" = scales::alpha("black", 0.01), "Non-zero" = shed_blue_60)) +  # Define colors
  labs(x = "", y = "Estimated", title = "") +
  scale_x_continuous(breaks = c(10, 500, 1000)) +  # Set fewer x-axis ticks
  theme_minimal() +
  theme(legend.position = "none",
        axis.text.x = element_text(size = axisSize),  # Increase x-axis text size
        axis.text.y = element_text(size = axisSize)   # Increase y-axis text size
  )  # Remove legend if not needed

W_col1 <-res_k[[2]]$alpha
W_col1[W_col1!=0] <-scale(res_k[[2]]$alpha[W_col1!=0], center = F)

# Create a data frame for plotting
df <- data.frame(
  Index = 1:length(W_col1),
  Value = W_col1,
  Category = ifelse(W_col1 == 0, "Zero", "Non-zero")  # Label zero and non-zero values
)

plot_alpha2 = ggplot(df, aes(x = Index, y = Value, color = Category)) +
  geom_point(size = 3) +  # Use points with a size of 3 (adjust if needed)
  scale_color_manual(values = c("Zero" = scales::alpha("black", 0.01), "Non-zero" = shed_blue_60)) +  # Define colors
  labs(x = "", y = "", title = "") +
  scale_x_continuous(breaks = c(10, 500, 1000)) +  # Set fewer x-axis ticks
  theme_minimal() +
  theme(legend.position = "none",
        axis.text.x = element_text(size = axisSize),  # Increase x-axis text size
        axis.text.y = element_text(size = axisSize)   # Increase y-axis text size
  )  # Remove legend if not needed


W_col1 <-res_k[[1]]$beta
W_col1[W_col1!=0] <-scale(res_k[[1]]$beta[W_col1!=0], center = F)

# Create a data frame for plotting
df <- data.frame(
  Index = 1:length(W_col1),
  Value = W_col1,
  Category = ifelse(W_col1 == 0, "Zero", "Non-zero")  # Label zero and non-zero values
)

plot_beta1 = ggplot(df, aes(x = Index, y = Value, color = Category)) +
  geom_point(size = 3) +  # Use points with a size of 3 (adjust if needed)
  scale_color_manual(values = c("Zero" = scales::alpha("black", 0.01), "Non-zero" = shed_blue_60)) +  # Define colors
  labs(x = "", y = "", title = "") +
  scale_x_continuous(breaks = c(10, 100, 200)) +  # Set fewer x-axis ticks
  theme_minimal() +
  theme(legend.position = "none",
        axis.text.x = element_text(size = axisSize),  # Increase x-axis text size
        axis.text.y = element_text(size = axisSize)   # Increase y-axis text size
  )  # Remove legend if not needed


W_col1 <-res_k[[2]]$beta
W_col1[W_col1!=0] <-scale(res_k[[2]]$beta[W_col1!=0], center = F)

# Create a data frame for plotting
df <- data.frame(
  Index = 1:length(W_col1),
  Value = W_col1,
  Category = ifelse(W_col1 == 0, "Zero", "Non-zero")  # Label zero and non-zero values
)

plot_beta2 = ggplot(df, aes(x = Index, y = Value, color = Category)) +
  geom_point(size = 3) +  # Use points with a size of 3 (adjust if needed)
  scale_color_manual(values = c("Zero" = scales::alpha("black", 0.01), "Non-zero" = shed_blue_60)) +  # Define colors
  labs(x = "", y = "", title = "") +
  scale_x_continuous(breaks = c(10, 100, 200)) +  # Set fewer x-axis ticks
  theme_minimal() +
  theme(legend.position = "none",
        axis.text.x = element_text(size = axisSize),  # Increase x-axis text size
        axis.text.y = element_text(size = axisSize)   # Increase y-axis text size
  )  # Remove legend if not needed


W_col1 <-res_k[[3]]$alpha
W_col1[W_col1!=0] <-scale(res_k[[3]]$alpha[W_col1!=0], center = F)

# Create a data frame for plotting
df <- data.frame(
  Index = 1:length(W_col1),
  Value = W_col1,
  Category = ifelse(W_col1 == 0, "Zero", "Non-zero")  # Label zero and non-zero values
)

plot_alpha3 = ggplot(df, aes(x = Index, y = Value, color = Category)) +
  geom_point(size = 3) +  # Use points with a size of 3 (adjust if needed)
  scale_color_manual(values = c("Zero" = scales::alpha("black", 0.01), "Non-zero" = shed_blue_60)) +  # Define colors
  labs(x = "", y = "", title = "") +
  theme_minimal() +
  theme(legend.position = "none",
        axis.text.x = element_text(size = axisSize),  # Increase x-axis text size
        axis.text.y = element_text(size = axisSize)   # Increase y-axis text size
  )  # Remove legend if not needed


W_col1 <-res_k[[3]]$beta
W_col1[W_col1!=0] <-scale(res_k[[3]]$beta[W_col1!=0], center = F)

# Create a data frame for plotting
df <- data.frame(
  Index = 1:length(W_col1),
  Value = W_col1,
  Category = ifelse(W_col1 == 0, "Zero", "Non-zero")  # Label zero and non-zero values
)

plot_beta3 = ggplot(df, aes(x = Index, y = Value, color = Category)) +
  geom_point(size = 3) +  # Use points with a size of 3 (adjust if needed)
  scale_color_manual(values = c("Zero" = scales::alpha("black", 0.01), "Non-zero" = shed_blue_60)) +  # Define colors
  labs(x = "", y = "", title = "") +
  theme_minimal() +
  theme(legend.position = "none",
        axis.text.x = element_text(size = axisSize),  # Increase x-axis text size
        axis.text.y = element_text(size = axisSize)   # Increase y-axis text size
  )  # Remove legend if not needed


W_col1 <-alpha1

# Create a data frame for plotting
df <- data.frame(
  Index = 1:length(W_col1),
  Value = W_col1,
  Category = ifelse(W_col1 == 0, "Zero", "Non-zero")  # Label zero and non-zero values
)

plotTrue_alpha1 = ggplot(df, aes(x = Index, y = Value, color = Category)) +
  geom_point(size = 3) +  # Use points with a size of 3 (adjust if needed)
  scale_color_manual(values = c("Zero" = scales::alpha("black", 0.01), "Non-zero" = viridis::magma(5)[3])) +  # Define colors
  labs(x = "", y = "", title = expression(w[x][2])) +
  scale_x_continuous(breaks = c(10, 500, 1000)) +  # Set fewer x-axis ticks
  theme_minimal() +
  theme(legend.position = "none",
        axis.text.x = element_text(size = axisSize),  # Increase x-axis text size
        axis.text.y = element_text(size = axisSize)   # Increase y-axis text size
  )  # Remove legend if not needed

W_col1 <-alpha2

# Create a data frame for plotting
df <- data.frame(
  Index = 1:length(W_col1),
  Value = W_col1,
  Category = ifelse(W_col1 == 0, "Zero", "Non-zero")  # Label zero and non-zero values
)

plotTrue_alpha2 = ggplot(df, aes(x = Index, y = Value, color = Category)) +
  geom_point(size = 3) +  # Use points with a size of 3 (adjust if needed)
  scale_color_manual(values = c("Zero" = scales::alpha("black", 0.01), "Non-zero" = viridis::magma(5)[3])) +  # Define colors
  labs(x = "", y = "True", title = expression(w[x][1])) +
  scale_x_continuous(breaks = c(10, 500, 1000)) +  # Set fewer x-axis ticks
  theme_minimal() +
  theme(legend.position = "none",
        axis.text.x = element_text(size = axisSize),  # Increase x-axis text size
        axis.text.y = element_text(size = axisSize)   # Increase y-axis text size
  )  # Remove legend if not needed

W_col1 <-beta1

# Create a data frame for plotting
df <- data.frame(
  Index = 1:length(W_col1),
  Value = W_col1,
  Category = ifelse(W_col1 == 0, "Zero", "Non-zero")  # Label zero and non-zero values
)

plotTrue_beta1 = ggplot(df, aes(x = Index, y = Value, color = Category)) +
  geom_point(size = 3) +  # Use points with a size of 3 (adjust if needed)
  scale_color_manual(values = c("Zero" = scales::alpha("black", 0.01), "Non-zero" = viridis::magma(5)[3])) +  # Define colors
  labs(x = "", y = "", title = expression(w[y][2])) +
  scale_x_continuous(breaks = c(10, 100, 200)) +  # Set fewer x-axis ticks
  theme_minimal() +
  theme(legend.position = "none",
        axis.text.x = element_text(size = axisSize),  # Increase x-axis text size
        axis.text.y = element_text(size = axisSize)   # Increase y-axis text size
  )  # Remove legend if not needed

W_col1 <-beta2

# Create a data frame for plotting
df <- data.frame(
  Index = 1:length(W_col1),
  Value = W_col1,
  Category = ifelse(W_col1 == 0, "Zero", "Non-zero")  # Label zero and non-zero values
)

plotTrue_beta2 = ggplot(df, aes(x = Index, y = Value, color = Category)) +
  geom_point(size = 3) +  # Use points with a size of 3 (adjust if needed)
  scale_color_manual(values = c("Zero" = scales::alpha("black", 0.01), "Non-zero" = viridis::magma(5)[3])) +  # Define colors
  labs(x = "", y = "", title = expression(w[y][1])) +
  scale_x_continuous(breaks = c(10, 100, 200)) +  # Set fewer x-axis ticks
  theme_minimal() +
  theme(legend.position = "none",
        axis.text.x = element_text(size = axisSize),  # Increase x-axis text size
        axis.text.y = element_text(size = axisSize)   # Increase y-axis text size
        )  # Remove legend if not needed


column_titles = c(expression(w[x,1]), expression(w[y,1]), expression(w[x,2]), expression(w[y,2]))

grid.arrange(
  gridExtra::arrangeGrob(
    plotTrue_alpha2, plotTrue_beta2,
    plotTrue_alpha1, plotTrue_beta1,
    plot_alpha1, plot_beta1,
    plot_alpha2, plot_beta2,
    ncol = 4,  # Stack plot1 and plot2 vertically
    # top = textGrob(paste(" "), gp = gpar(fontsize = 1)),  # Add a placeholder top to allow title alignment
    left = textGrob("Coefficients", rot = 90, vjust = 1, gp = gpar(fontsize = 15)),  # Common y-axis label
    bottom = textGrob("Variables", vjust = -0.5, gp = gpar(fontsize = 15))
  )
  # shared_legend,
  # nrow = 2,  # Arrange the legend in the second row
  # heights = c(4, 0.4)  # Adjust the height ratio between the plots and the legend
)
```


#### Latent path and canonical weights for $k=3$, noise
Figure 10 in manuscript.
```{r plotNoise, echo=FALSE, warning=FALSE, message=FALSE}
# pdf(file="figures/figure_10.pdf", width = 6, height = 4)
grid.arrange(
  gridExtra::arrangeGrob(
    plot_alpha3, plot_beta3,
    ncol = 2,  # Stack plot1 and plot2 vertically
    # top = textGrob(paste(" "), gp = gpar(fontsize = 1)),  # Add a placeholder top to allow title alignment
    left = textGrob("Coefficients", rot = 90, vjust = 1, gp = gpar(fontsize = 15)),  # Common y-axis label
    bottom = textGrob("Variables", vjust = -0.5, gp = gpar(fontsize = 15))
  ),
  plot3,
  nrow = 2,  # Arrange the legend in the second row
  heights = c(4, 4)  # Adjust the height ratio between the plots and the legend
)
```

Figure 11 in manuscript.
```{r gridPlots, echo=FALSE}
zlim <- range( unlist(lapply(res_k, function(x) x$canCor_grid)), na.rm = TRUE)
for (k in 1:K) {
    x.k = res_k[[k]]
    plt = myHeatmap(x.k$canCor_grid, show_labels = T, K, palette, scale_lim = zlim)
    plt = plt  + ggtitle("") + theme(plot.title = element_text(size = 16, face = "bold", color = "black",
                                                                                        hjust = 0.5, vjust = 1.5,
                                                                                        lineheight = 1.2))
    print(plt)
    }

```

Figure 13 in manuscript.
```{r permutationTesting, echo=F}
# pdf(file="figures/figure_13.pdf", width = 6, height = 4)
X.temp = XX2
Y.temp = YY2
res_perm = list()
for (k in 1:5) {
  if(k > 1) {
    # residualise for subsequent components
    X.temp = data.frame(X.temp[,c(1,2)],toscca::residualisation(as.matrix(X.temp[,-c(1,2)]), res_perm[[k-1]]$alpha, type = "basic") )
    Y.temp = data.frame(Y.temp[,c(1,2)],toscca::residualisation(as.matrix(Y.temp[,-c(1,2)]), res_perm[[k-1]]$beta, type = "basic") )

    nonz_a = as.numeric(table(res_perm[[1]]$alpha != 0)[2])
    nonz_b = as.numeric(table(res_perm[[1]]$beta != 0)[2])
  }

  res_perm[[k]] <- tosccamm(X.temp, Y.temp, folds = 2,
                                            nonzero_a = nonz_a, nonzero_b = nonz_b,
                                            model = "lme", lmeformula = " ~ 0 + poly(time,3) + (1|id)")

}
K = length(res_perm)
perm_cc = toscamm.perm(XX2, YY2, nonzero_a = sapply(1:K, function(k)res_perm[[k]]$nonzero_a), nonzero_b = sapply(1:K, function(k)res_perm[[k]]$nonzero_b), K, alpha_init = "uniform", folds = 1, toPlot = T, draws = 1000, model = "lme", 
                       lmeformula = " ~ 0 + poly(time,3) + (1|id)",
                           cancor=sapply(1:K, function(k)res_perm[[k]]$cancor), bootCCA = NULL, silent = TRUE, parallel_logic = TRUE,
                         nuisanceVar = 0, testStatType = "CC")
# dev.off()

```


Figure 12
```{r cpev}
  alpha = (sapply(1:K, function(k) res_k[[k]]$alpha))
  data_list = list(XX2, YY2)
  cpev_toscca = cumsum(sapply(1:K, function(k) cpev.toscca(data_list[[1]], alpha[,k])))
  if(K>1) {
      auto_cor = stats::cor(alpha)[2:(K+1)]
      adj_cpev_toscca = c(cpev_toscca[1],
                          sapply(2:K, function(k) cpev_toscca[k]*prod(1-abs(auto_cor[k-1:k]))))
      cat("adjusted cpev is: ", adj_cpev_toscca)
      
      df <- data.frame(
          K_index = 0:K,
          cpev_toscca = c(0,cpev_toscca),
          adj_cpev_toscca = c(0,adj_cpev_toscca)
      )
      custom_colors <- c("cpev" = "#5E177F",  # Bright Yellow
                         "adj cpev" = "#F0703C")  # Magenta-Purple
      linetypes <- c("cpev" = "solid",  # Bright Yellow
                     "adj cpev" = "dashed")
      p = ggplot2::ggplot(df, ggplot2::aes(x = K_index)) +
          ggplot2::geom_line(ggplot2::aes(y = cpev_toscca, color = "cpev", linetype = "cpev"), linewidth = 1) +
          ggplot2::geom_line(ggplot2::aes(y = adj_cpev_toscca, color = "adj cpev", linetype = "adj cpev"), linewidth = 1) +
          ggplot2::scale_color_manual(name = "Legend", values = custom_colors) +  # Manually set colors
          ggplot2::scale_linetype_manual(name = "Legend", values =linetypes) +  # Set different linetypes
          ggplot2::scale_x_continuous(breaks = seq(1, K, by = 1)) +  # Force integer breaks
          ggplot2::theme_minimal() +
          ggplot2::labs(
              x = "K",
              y = "%"
          )
      p = p+   ggplot2::ggtitle("cpev toscca") + ggplot2::theme(plot.title = ggplot2::element_text(size = 16, face = "bold", color = "black",
                                                                                                   hjust = 0.5, vjust = 1.5,
                                                                                                   lineheight = 1.2))
      print(p)
  }
```


# Real data
```{r, echo=FALSE}
library(kableExtra)


# data shape -------------------------------------------------------------------
library(readxl)
library(reshape2)


# plots ------------------------------------------------------------------------
library(igraph)
library(ggraph)
library(tidyverse)
library(viridis)
library(RColorBrewer)
library(scales)
library(ggplot2)
library(plotly)        # cluster plots


```


```{r extra functions, echo=FALSE}
# myHeatmap=
# function (mat, palette = tosccamm::, coln = 12, xlab = "", ylab = "",
# axes = FALSE)
# {
# par(fig = c(0, 7/10, 0, 1))
# image(mat, col = hcl.colors(length(mat), palette, rev = TRUE),
# axes = axes, xlab = xlab, ylab = ylab)
# if (isFALSE(axes)) {
# axis(1, seq(0, 1, length = nrow(mat)), rownames(mat))
# axis(2, seq(0, 1, length = ncol(mat)), colnames(mat),
# las = 1)
# }}
# getWhich =
# function (data, fun)
# {
# fun = match.fun(fun)
# position = (which(data == fun(data)))
# position
# }
```


In this section I analyse the Human Microbiome Project data. I will focus on creating highly correlated paths of the gut microbiome and gene expressions. 

```{r load data, echo=FALSE}

# load data --------------------------------------------------------------------

# load("D:/long_cca/hmpClean.RData")
load("data/hmp_stress_t0.RData")
tree_df <- read_excel("data/treeNamesDict.xlsx", sheet = "dict")
info_hmp <- read_excel("data/table_visits_hmp.xlsx", sheet = "S1_Subjects")

```

The gut microbiome is organised in a Taxonomic Tree. This tree groups the microbiota into levels: genus, family, order, class and phylum. In the graph below I have plotted this tree for the available data. Phylums Bacteroides and Firmicutes are the most abundant and diverse. 

Figure 5
```{r taxonomic tree, echo=FALSE, include=TRUE, warning=FALSE, message=FALSE}
# build taxonomic tree ---------------------------------------------------------
tree_df[is.na(tree_df)] <- "Unclassified"
tree_df_long <- melt(tree_df, id.vars = c("name"), variable.name = "level")
tree_df$name <- NULL
# Create an empty data frame to store edges
edges <- data.frame(parent = character(), name = character(), stringsAsFactors = FALSE)

# Add edges for each level
for (i in (ncol(tree_df) - 1):1) {
  parent_level <- colnames(tree_df)[i + 1]
  child_level <- colnames(tree_df)[i]
  edges <- rbind(edges, data.frame(
    parent = tree_df[[parent_level]],
    child = tree_df[[child_level]],
    stringsAsFactors = FALSE
  ))
}

# Remove duplicates
edges <- edges[!duplicated(edges), ]

root_edges <- data.frame(
       parent = "Tree",
       child = unique(tree_df$phylum),
       stringsAsFactors = FALSE
   )

# Combine with original edges
all_edges <- rbind(root_edges, edges)

# Create a graph object
g <- graph_from_data_frame(all_edges, directed = TRUE)


# colours
phy_col = matrix(NA, nrow = length(V(g)$name), ncol = 2)
colnames(phy_col) <-c("edge", "phylum")
phy_col [,1] <- V(g)$name
for (i in 1:nrow(phy_col)) {
  if(phy_col[i,1] %in% tree_df$genus) {
    phy_col[i,2] <- tree_df[which(tree_df$genus==phy_col[i,1]),]$phylum[1]
  } else if(phy_col[i,1] %in% tree_df$family) {
    phy_col[i,2] <- tree_df[which(tree_df$family==phy_col[i,1]),]$phylum[1]
  } else if(phy_col[i,1] %in% tree_df$order) {
    phy_col[i,2] <- tree_df[which(tree_df$order==phy_col[i,1]),]$phylum[1]
  } else if(phy_col[i,1] %in% tree_df$class) {
    phy_col[i,2] <- tree_df[which(tree_df$class==phy_col[i,1]),]$phylum[1]
  } else if(phy_col[i,1] %in% tree_df$phylum) {
    phy_col[i,2] <- tree_df[which(tree_df$phylum==phy_col[i,1]),]$phylum[1]
  }

  phy_col[is.na(phy_col)] <- "Tree"
}

phy_col <- as.data.frame(phy_col)
unique_phyla <- unique(phy_col$phylum)
phylum_colors <- inferno(length(unique_phyla))
base_color_mapping <- setNames(phylum_colors, unique_phyla)
alpha_color_mapping <- c(0.2, 0.4, 0.6, 0.8, 1, 0)
names(alpha_color_mapping) <- unique(tree_df_long$level); names(alpha_color_mapping)[length(alpha_color_mapping)] <- "Tree"
phylum_color_mapping <- rep(NA, length(V(g)$name))
names(phylum_color_mapping) <- V(g)$name

for (i in 1:length(phylum_color_mapping)) {

  level  = as.character(tree_df_long[tree_df_long$value == names(phylum_color_mapping)[i],]$level)
  if( names(phylum_color_mapping)[i] == "Tree") level = length(alpha_color_mapping)
  branch = as.character(phy_col[which(phy_col$edge == names(phylum_color_mapping)[i]), ]$phylum)
  col    = scales::alpha(base_color_mapping[branch], alpha_color_mapping[level])

  phylum_color_mapping[i] = col
}

calculate_leaf_descendants <- function(graph, node) {
  descendants <- subcomponent(graph, node, mode = "out")
  leaf_descendants <- sum(degree(graph, v = descendants, mode = "out") == 0)
  return(leaf_descendants)
}

V(g)$num_leaf_descendants <- sapply(V(g), function(v) calculate_leaf_descendants(g, v))

phylum_color_mapping_legend <- c("Firmicutes" = "#56106E", "Bacteroidetes" = "#BB3754", "Actinobacteria" = "#F98C0A", "Thermodesulfobacteriota" = "#FCFFA4FF")
legend_labels <- c("Firmicutes", "Bacteroidetes", "Actinobacteria", "Thermodesulfobacteriota")

ggraph(g, layout = 'dendrogram', circular = T) +
  geom_edge_diagonal(aes(edge_alpha = 0.5, edge_color = "darkgray"), show.legend = FALSE) +
  geom_node_point(aes(size = num_leaf_descendants, color = name)) +
  geom_node_text(aes(label = name), family = "CMU Serif", vjust = 1.5, hjust = 1, size = 3, repel = TRUE) +
  theme_void() +
  scale_edge_colour_manual(values = c("gray")) +
  scale_color_manual(values = phylum_color_mapping) +
  scale_size_continuous(range = c(3, 10)) +  # Adjust the range as needed
  ggtitle("") +
  theme(text = element_text(family = "CMU Serif"), legend.position = "bottom",
        plot.title = element_text(family = "CMU Serif", size = 16)) +
  guides(
    color = guide_legend(
      title = "Phylum",
      override.aes = list(
        size = 5,
        shape = 21,
        fill = phylum_color_mapping_legend
      ),
      labels = legend_labels
    ),
    size = "none"
  ) +
  scale_color_manual(values = phylum_color_mapping, breaks = legend_labels)
```


Figure 6
```{r preliminary variables, include=FALSE}
# preliminary variables --------------------------------------------------------
K = 3               # number of components
lmeformule = " ~ 0 +1*I(time<10.33) +  time*I(time>=10.33) + (1|id)+ poly(time, 3)" #" ~ 0 + poly(time,3) + (1|id)"
                    # levels
gen_str = "genus_"
fam_str = "family_"
ord_str = "order_"
cls_str = "class_"
phy_str = "phylum_"

level_str <- c(gen_str, fam_str, ord_str, cls_str, phy_str)

info_hmp$SSPG <- as.numeric(info_hmp$SSPG)
info_hmp$Group = ifelse((is.na(info_hmp$SSPG) & info_hmp$Class %in% c("Prediabetic", "Diabetic")), "insulin-resistant", ifelse((is.na(info_hmp$SSPG)  & info_hmp$Class %in% c("Control")), "insulin-sensitive", ifelse(info_hmp$SSPG < 150, "insulin-sensitive", ifelse(info_hmp$SSPG>=150, "insulin-resistant", "no-data"))))
```

## 1. Prepare data
We standardise to focus on general changes and not individual stable idiosyncracies.
```{r healthy, echo=FALSE, warning=FALSE, message=FALSE}
# prepare data -----------------------------------------------------------------
min_time_rna =  min(df_rna_stress_t0$new_time, na.rm = T)
X0_all = df_rna_stress_t0 %>% 
  # group_by(id) %>%
  mutate(quarter = new_time - min_time_rna) %>% 
  select(-SampleID, -CollectionDate, -RecordedVisit, -stress_indicator, -new_time) %>% 
  ungroup()
# X0 = df_rna_stress_t0[,-c(1, 3, 4, ncol(df_rna_stress_t0))]
colnames(X0_all)[1:2] <-c("id", "time")
min_time_mic =  round(min(df_mic_stress_t0$new_time, na.rm = T),2)
Y0_all = df_mic_stress_t0 %>% 
  # group_by(id) %>% 
  mutate(quarter = round(new_time, 2) - min_time_mic)%>% 
  select(-SampleID, -CollectionDate, -RecordedVisit, -stress_indicator, -new_time) %>% 
  ungroup()
# Y0 = df_mic_stress_t0[,-c(1, 3, 4,ncol(df_mic_stress_t0))]
colnames(Y0_all)[1:2] <-c("id", "time")
# X0 = X0[!is.na(X0$time), ]             # keep selected quarters
# Y0 = Y0[!is.na(Y0$time), ]             # keep selected quarters


# scale and divide data
X0_all = scale_rm(X0_all)
for (level in level_str) {
  Y.temp = data.frame(id = Y0_all$id, time = Y0_all$time, Y0_all[,grep(level, names(Y0_all))])
  assign(paste0("Y_", substr(level, 1, 3)), scale_rm(Y.temp)); rm(Y.temp)
}


par(mfrow = c(1, 4), oma = c(5, 4, 4, 2), mar = c(5, 4, 4, 2))


id_plot = "ZMBH10Z" #ZS78KHV" #ZTXWLP3" #ZTXY83G" #  IS-nostress
plot(Y0_all[Y0_all$id == id_plot, ]$time+min_time_mic, Y0_all[Y0_all$id == id_plot,]$phylum_Actinobacteria, type = "l", col = "#F98C0A", lwd = 2, cex.lab=1.5, cex.axis=1.5, cex.main=2, ylim = c(0,0.99), , xlab = "quarter", ylab = "", main = "IR + Stress")
lines(Y0_all[Y0_all$id == id_plot, ]$time+min_time_mic, Y0_all[Y0_all$id == id_plot,]$phylum_Bacteroidetes, col = "#BB3754", lwd = 2)
lines(Y0_all[Y0_all$id == id_plot, ]$time+min_time_mic, Y0_all[Y0_all$id == id_plot,]$phylum_Firmicutes, col = "#56106E", lwd = 2)
lines(Y0_all[Y0_all$id == id_plot, ]$time+min_time_mic, Y0_all[Y0_all$id == id_plot,]$phylum_Proteobacteria, col = 4, lwd = 2)
lines(Y0_all[Y0_all$id == id_plot, ]$time+min_time_mic, Y0_all[Y0_all$id == id_plot,]$phylum_Verrucomicrobia, col = 5, lwd = 2)
lines(Y0_all[Y0_all$id == id_plot, ]$time+min_time_mic, Y0_all[Y0_all$id == id_plot,]$phylum_unclassified_Bacteria, col = 6, lwd = 2)
abline(v = 560, lty = 2)
abline(v = 580, lty = 2)
abline(v = 1040, lty = 2)
abline(v = min(Y0_all[Y0_all$id == id_plot, ]$time)/90+min_time_mic, col = "gray", lty = 2)
abline(v = min(Y0_all[Y0_all$id == id_plot, ]$time)+90/90+min_time_mic, col = "gray", lty = 2)
abline(v = min(Y0_all[Y0_all$id == id_plot, ]$time)+180/90+min_time_mic, col = "gray", lty = 2)
abline(v = min(Y0_all[Y0_all$id == id_plot, ]$time)+270/90+min_time_mic, col = "gray", lty = 2)
abline(v = min(Y0_all[Y0_all$id == id_plot, ]$time)+360/90+min_time_mic, col = "gray", lty = 2)
abline(v = min(Y0_all[Y0_all$id == id_plot, ]$time)+450/90+min_time_mic, col = "gray", lty = 2)
abline(v = min(Y0_all[Y0_all$id == id_plot, ]$time)+540/90+min_time_mic, col = "gray", lty = 2)
abline(v = min(Y0_all[Y0_all$id == id_plot, ]$time)+630/90+min_time_mic, col = "gray", lty = 2)
abline(v = min(Y0_all[Y0_all$id == id_plot, ]$time)+720/90+min_time_mic, col = "gray", lty = 2)
abline(v = min(Y0_all[Y0_all$id == id_plot, ]$time)+810/90+min_time_mic, col = "gray", lty = 2)
abline(v = min(Y0_all[Y0_all$id == id_plot, ]$time)+900/90+min_time_mic, col = "gray", lty = 2)
abline(v = min(Y0_all[Y0_all$id == id_plot, ]$time)+990/90+min_time_mic, col = "gray", lty = 2)
abline(v = min(Y0_all[Y0_all$id == id_plot, ]$time)+1080/90+min_time_mic, col = "gray", lty = 2)
abline(v = 0, col = "red", lty = 2)

id_plot = "ZM7JY3G" #ZR3WH7V" # predDB-healthy
plot(Y0_all[Y0_all$id == id_plot, ]$time+min_time_mic, Y0_all[Y0_all$id == id_plot,]$phylum_Actinobacteria, type = "l", col = "#F98C0A", lwd = 2, cex.lab=1.5, cex.axis=1.5, cex.main=2, ylim = c(0,0.99), , xlab = "quarter", ylab = "", main = "IR + Stress")
lines(Y0_all[Y0_all$id == id_plot, ]$time+min_time_mic, Y0_all[Y0_all$id == id_plot,]$phylum_Bacteroidetes, col = "#BB3754", lwd = 2)
lines(Y0_all[Y0_all$id == id_plot, ]$time+min_time_mic, Y0_all[Y0_all$id == id_plot,]$phylum_Firmicutes, col = "#56106E", lwd = 2)
lines(Y0_all[Y0_all$id == id_plot, ]$time+min_time_mic, Y0_all[Y0_all$id == id_plot,]$phylum_Proteobacteria, col = 4, lwd = 2)
lines(Y0_all[Y0_all$id == id_plot, ]$time+min_time_mic, Y0_all[Y0_all$id == id_plot,]$phylum_Verrucomicrobia, col = 5, lwd = 2)
lines(Y0_all[Y0_all$id == id_plot, ]$time+min_time_mic, Y0_all[Y0_all$id == id_plot,]$phylum_unclassified_Bacteria, col = 6, lwd = 2)
abline(v = 560, lty = 2)
abline(v = 580, lty = 2)
abline(v = 1040, lty = 2)
abline(v = min(Y0_all[Y0_all$id == id_plot, ]$time)/90+min_time_mic, col = "gray", lty = 2)
abline(v = min(Y0_all[Y0_all$id == id_plot, ]$time)+90/90+min_time_mic, col = "gray", lty = 2)
abline(v = min(Y0_all[Y0_all$id == id_plot, ]$time)+180/90+min_time_mic, col = "gray", lty = 2)
abline(v = min(Y0_all[Y0_all$id == id_plot, ]$time)+270/90+min_time_mic, col = "gray", lty = 2)
abline(v = min(Y0_all[Y0_all$id == id_plot, ]$time)+360/90+min_time_mic, col = "gray", lty = 2)
abline(v = min(Y0_all[Y0_all$id == id_plot, ]$time)+450/90+min_time_mic, col = "gray", lty = 2)
abline(v = min(Y0_all[Y0_all$id == id_plot, ]$time)+540/90+min_time_mic, col = "gray", lty = 2)
abline(v = min(Y0_all[Y0_all$id == id_plot, ]$time)+630/90+min_time_mic, col = "gray", lty = 2)
abline(v = min(Y0_all[Y0_all$id == id_plot, ]$time)+720/90+min_time_mic, col = "gray", lty = 2)
abline(v = min(Y0_all[Y0_all$id == id_plot, ]$time)+810/90+min_time_mic, col = "gray", lty = 2)
abline(v = min(Y0_all[Y0_all$id == id_plot, ]$time)+900/90+min_time_mic, col = "gray", lty = 2)
abline(v = min(Y0_all[Y0_all$id == id_plot, ]$time)+990/90+min_time_mic, col = "gray", lty = 2)
abline(v = min(Y0_all[Y0_all$id == id_plot, ]$time)+1080/90+min_time_mic, col = "gray", lty = 2)
# legend("topleft", col =c(1:6, 1), c("Actinobacteria", "Bacteroidetes", "Firmicutes", "Proteobacteria", "Verrucomicrobia", "Other", "Illness"), lty = c(rep(1, 6), 2), cex = 0.7)
abline(v = 0, col = "red", lty = 2)


id_plot = "ZVNCGHM" #"ZLPZS0H" #"ZY1ZKJY" #"ZYLJ7R7" #ZRA5YD8" #  IS-stress
plot(Y0_all[Y0_all$id == id_plot, ]$time+min_time_mic, Y0_all[Y0_all$id == id_plot,]$phylum_Actinobacteria, type = "l", col = "#F98C0A", lwd = 2, cex.lab=1.5, cex.axis=1.5, cex.main=2, ylim = c(0,0.99), , xlab = "quarter", ylab = "", main = "IR + Stress")
lines(Y0_all[Y0_all$id == id_plot, ]$time+min_time_mic, Y0_all[Y0_all$id == id_plot,]$phylum_Bacteroidetes, col = "#BB3754", lwd = 2)
lines(Y0_all[Y0_all$id == id_plot, ]$time+min_time_mic, Y0_all[Y0_all$id == id_plot,]$phylum_Firmicutes, col = "#56106E", lwd = 2)
lines(Y0_all[Y0_all$id == id_plot, ]$time+min_time_mic, Y0_all[Y0_all$id == id_plot,]$phylum_Proteobacteria, col = 4, lwd = 2)
lines(Y0_all[Y0_all$id == id_plot, ]$time+min_time_mic, Y0_all[Y0_all$id == id_plot,]$phylum_Verrucomicrobia, col = 5, lwd = 2)
lines(Y0_all[Y0_all$id == id_plot, ]$time+min_time_mic, Y0_all[Y0_all$id == id_plot,]$phylum_unclassified_Bacteria, col = 6, lwd = 2)
abline(v = 560, lty = 2)
abline(v = 580, lty = 2)
abline(v = 1040, lty = 2)
abline(v = min(Y0_all[Y0_all$id == id_plot, ]$time)/90+min_time_mic, col = "gray", lty = 2)
abline(v = min(Y0_all[Y0_all$id == id_plot, ]$time)+90/90+min_time_mic, col = "gray", lty = 2)
abline(v = min(Y0_all[Y0_all$id == id_plot, ]$time)+180/90+min_time_mic, col = "gray", lty = 2)
abline(v = min(Y0_all[Y0_all$id == id_plot, ]$time)+270/90+min_time_mic, col = "gray", lty = 2)
abline(v = min(Y0_all[Y0_all$id == id_plot, ]$time)+360/90+min_time_mic, col = "gray", lty = 2)
abline(v = min(Y0_all[Y0_all$id == id_plot, ]$time)+450/90+min_time_mic, col = "gray", lty = 2)
abline(v = min(Y0_all[Y0_all$id == id_plot, ]$time)+540/90+min_time_mic, col = "gray", lty = 2)
abline(v = min(Y0_all[Y0_all$id == id_plot, ]$time)+630/90+min_time_mic, col = "gray", lty = 2)
abline(v = min(Y0_all[Y0_all$id == id_plot, ]$time)+720/90+min_time_mic, col = "gray", lty = 2)
abline(v = min(Y0_all[Y0_all$id == id_plot, ]$time)+810/90+min_time_mic, col = "gray", lty = 2)
abline(v = min(Y0_all[Y0_all$id == id_plot, ]$time)+900/90+min_time_mic, col = "gray", lty = 2)
abline(v = min(Y0_all[Y0_all$id == id_plot, ]$time)+990/90+min_time_mic, col = "gray", lty = 2)
abline(v = min(Y0_all[Y0_all$id == id_plot, ]$time)+1080/90+min_time_mic, col = "gray", lty = 2)
abline(v = 0, col = "red", lty = 2)


id_plot = "ZVBQY1N" #ZJTKAE3" #"ZL63I8R" #"ZOZOW1T" # predDB-stress"
plot(Y0_all[Y0_all$id == id_plot, ]$time+min_time_mic, Y0_all[Y0_all$id == id_plot,]$phylum_Actinobacteria, type = "l", col = "#F98C0A", lwd = 2, cex.lab=1.5, cex.axis=1.5, cex.main=2, ylim = c(0,0.99), , xlab = "quarter", ylab = "", main = "IR + Stress")
lines(Y0_all[Y0_all$id == id_plot, ]$time+min_time_mic, Y0_all[Y0_all$id == id_plot,]$phylum_Bacteroidetes, col = "#BB3754", lwd = 2)
lines(Y0_all[Y0_all$id == id_plot, ]$time+min_time_mic, Y0_all[Y0_all$id == id_plot,]$phylum_Firmicutes, col = "#56106E", lwd = 2)
lines(Y0_all[Y0_all$id == id_plot, ]$time+min_time_mic, Y0_all[Y0_all$id == id_plot,]$phylum_Proteobacteria, col = 4, lwd = 2)
lines(Y0_all[Y0_all$id == id_plot, ]$time+min_time_mic, Y0_all[Y0_all$id == id_plot,]$phylum_Verrucomicrobia, col = 5, lwd = 2)
lines(Y0_all[Y0_all$id == id_plot, ]$time+min_time_mic, Y0_all[Y0_all$id == id_plot,]$phylum_unclassified_Bacteria, col = 6, lwd = 2)
abline(v = 560, lty = 2)
abline(v = 580, lty = 2)
abline(v = 1040, lty = 2)
abline(v = min(Y0_all[Y0_all$id == id_plot, ]$time)/90+min_time_mic, col = "gray", lty = 2)
abline(v = min(Y0_all[Y0_all$id == id_plot, ]$time)+90/90+min_time_mic, col = "gray", lty = 2)
abline(v = min(Y0_all[Y0_all$id == id_plot, ]$time)+180/90+min_time_mic, col = "gray", lty = 2)
abline(v = min(Y0_all[Y0_all$id == id_plot, ]$time)+270/90+min_time_mic, col = "gray", lty = 2)
abline(v = min(Y0_all[Y0_all$id == id_plot, ]$time)+360/90+min_time_mic, col = "gray", lty = 2)
abline(v = min(Y0_all[Y0_all$id == id_plot, ]$time)+450/90+min_time_mic, col = "gray", lty = 2)
abline(v = min(Y0_all[Y0_all$id == id_plot, ]$time)+540/90+min_time_mic, col = "gray", lty = 2)
abline(v = min(Y0_all[Y0_all$id == id_plot, ]$time)+630/90+min_time_mic, col = "gray", lty = 2)
abline(v = min(Y0_all[Y0_all$id == id_plot, ]$time)+720/90+min_time_mic, col = "gray", lty = 2)
abline(v = min(Y0_all[Y0_all$id == id_plot, ]$time)+810/90+min_time_mic, col = "gray", lty = 2)
abline(v = min(Y0_all[Y0_all$id == id_plot, ]$time)+900/90+min_time_mic, col = "gray", lty = 2)
abline(v = min(Y0_all[Y0_all$id == id_plot, ]$time)+990/90+min_time_mic, col = "gray", lty = 2)
abline(v = min(Y0_all[Y0_all$id == id_plot, ]$time)+1080/90+min_time_mic, col = "gray", lty = 2)
abline(v = 0, col = "red", lty = 2)


par(fig = c(0, 1, 0, 0.1), oma = c(0, 0, 0, 0), mar = c(0, 0, 0, 0), new = TRUE)
plot.new()
legend("center", col =c("#F98C0A", "#BB3754", "#56106E", 4:5, 1), c("Actinobacteria", "Bacteroidetes", "Firmicutes", "Proteobacteria", "Verrucomicrobia", "Other"), lty = c(rep(1, 6)), cex = 2, lwd = 2,  merge = TRUE, horiz=TRUE)
```
IS group
```{r, message=FALSE, warning=FALSE}
X0 = X0_all[X0_all$id %in% info_hmp[info_hmp$Group == "insulin-sensitive", ]$SubjectID,]
colnames(X0)[1:2] <-c("id", "time")
Y0 = Y0_all[Y0_all$id %in% info_hmp[info_hmp$Group == "insulin-sensitive", ]$SubjectID,]
colnames(Y0)[1:2] <-c("id", "time")
# X0 = X0[!is.na(X0$time), ]             # keep selected quarters
# Y0 = Y0[!is.na(Y0$time), ]             # keep selected quarters


# scale and divide data
X0 = scale_rm(X0)
for (level in level_str) {
  Y.temp = data.frame(id = Y0$id, time = Y0$time, Y0[,grep(level, names(Y0))])
  assign(paste0("Y_", substr(level, 1, 3)), scale_rm(Y.temp)); rm(Y.temp)
}


# tosccam -----------------------------------------------------------------------
# set nonzero
mod_stress_control = list()
for (level in level_str) {
  X.temp = X0
  Y.temp = get(paste0("Y_", substr(level, 1, 3)))

  nz_a_gen = unique(round(seq(from = 5, to = 1000, length.out = 5)))
  nz_b_gen = unique(round(seq(from = 1, to = ncol(Y.temp)-3, length.out = min(8, ncol(Y.temp)))))

  for (k in 1:K) {

    if(k > 1) {
      # residualise for subsequent components
      X.temp = data.frame(X.temp[,c(1,2)],toscca::residualisation(as.matrix(X.temp[,-c(1,2)]), mod_stress_control[[level]][[k-1]]$alpha[,1], type = "basic") )
      Y.temp = data.frame(Y.temp[,c(1,2)],toscca::residualisation(as.matrix(Y.temp[,-c(1,2)]), mod_stress_control[[level]][[k-1]]$beta[,1], type = "basic") )
      
      
      # nz_a_gen = as.numeric(table(mod_stress_control[[level]][[k-1]]$alpha[,1] != 0)[2])
      # nz_b_gen = as.numeric(table(mod_stress_control[[level]][[k-1]]$beta[,1] != 0)[2])
    }

    mod_stress_control[[level]][[k]] <- tosccamm(X.temp, Y.temp, folds = 2,
                                      nonzero_a = nz_a_gen, nonzero_b = nz_b_gen,
                                      model = "lme", lmeformula = lmeformule, weight_cc=FALSE)
    if(k == 2 & level == "phylum_") break

  }


  rm(X.temp); rm(Y.temp)
}

for (level in level_str) {

  if(level == "phylum_") K = 2

  # canonical vectors
  cv.temp = matrix(NA, nrow = ncol(X0)-2, ncol = K)
  cv.temp = sapply(1:K, function(k) cbind(mod_stress_control[[level]][[k]]$alpha[,1]))
  rownames(cv.temp) <- colnames(X0[,-c(1,2)])
  assign(paste0("alpha_control_", substr(level, 1, 3)), cv.temp)

  cv.temp = matrix(NA, nrow = ncol(get(paste0("Y_", substr(level, 1, 3))))-2, ncol = K)
  cv.temp = sapply(1:K, function(k) cbind(mod_stress_control[[level]][[k]]$beta[,1]))
  rownames(cv.temp) <- colnames(get(paste0("Y_", substr(level, 1, 3)))[,-c(1,2)])
  assign(paste0("beta_control_", substr(level, 1, 3)), cv.temp); rm(cv.temp)

  # latent variables
  lv.temp = sapply(1:K, function(k) as.matrix(X0[,-c(1,2)]) %*% get(paste0("alpha_control_", substr(level, 1, 3)))[,k]); colnames(lv.temp) <- paste0("K",1:K)
  df.temp = data.frame(id = X0$id, time = X0$time, lv.temp)
  assign(paste0("lv_a_control_", substr(level, 1, 3)), df.temp); rm(lv.temp); rm(df.temp)

  lv.temp = sapply(1:K, function(k) as.matrix(get(paste0("Y_", substr(level,1,3)))[,-c(1,2)]) %*% get(paste0("beta_control_", substr(level, 1, 3)))[,k]); colnames(lv.temp) <- paste0("K",1:K)
  df.temp =  data.frame(id = (get(paste0("Y_", substr(level, 1, 3))))$id, time = (get(paste0("Y_", substr(level, 1, 3))))$time, lv.temp)
  assign(paste0("lv_b_control_", substr(level, 1, 3)), df.temp); rm(lv.temp); rm(df.temp)

}
```

IR group 
```{r, message=FALSE, warning=FALSE}
K=3
X0 = X0_all[X0_all$id %in% info_hmp[info_hmp$Group %in% "insulin-resistant", ]$SubjectID,]
colnames(X0)[1:2] <-c("id", "time")
Y0 = Y0_all[Y0_all$id %in% info_hmp[info_hmp$Group %in% "insulin-resistant", ]$SubjectID,]
colnames(Y0)[1:2] <-c("id", "time")
# X0 = X0[!is.na(X0$time), ]             # keep selected quarters
# Y0 = Y0[!is.na(Y0$time), ]             # keep selected quarters


# scale and divide data
X0 = scale_rm(X0)
for (level in level_str) {
  Y.temp = data.frame(id = Y0$id, time = Y0$time, Y0[,grep(level, names(Y0))])
  assign(paste0("Y_", substr(level, 1, 3)), scale_rm(Y.temp)); rm(Y.temp)
}

mod_stress_predDB = list()
for (level in level_str) {
  X.temp = X0
  Y.temp = get(paste0("Y_", substr(level, 1, 3)))

  nz_a_gen = unique(round(seq(from = 5, to = 1000, length.out = 9)))
  nz_b_gen = unique(round(seq(from = 1, to = ncol(Y.temp)-3, length.out = min(9, ncol(Y.temp)))))

  for (k in 1:K) {

    if(k > 1) {
      # residualise for subsequent components
      X.temp = data.frame(X.temp[,c(1,2)],toscca::residualisation(as.matrix(X.temp[,-c(1,2)]), mod_stress_predDB[[level]][[k-1]]$alpha[,1], type = "basic") )
      Y.temp = data.frame(Y.temp[,c(1,2)],toscca::residualisation(as.matrix(Y.temp[,-c(1,2)]), mod_stress_predDB[[level]][[k-1]]$beta[,1], type = "basic") )
      
      
      # nz_a_gen = as.numeric(table(mod_stress_predDB[[level]][[k-1]]$alpha[,1] != 0)[2])
      # nz_b_gen = as.numeric(table(mod_stress_predDB[[level]][[k-1]]$beta[,1] != 0)[2])
    }

    mod_stress_predDB[[level]][[k]] <- tosccamm(X.temp, Y.temp, folds = 2,
                                      nonzero_a = nz_a_gen, nonzero_b = nz_b_gen,
                                      model = "lme", lmeformula = lmeformule, weight_cc = FALSE)
    if(k == 2 & level == "phylum_") break

  }


  rm(X.temp); rm(Y.temp)
}

for (level in level_str) {

  if(level == "phylum_") K = 2

  # canonical vectors
  cv.temp = matrix(NA, nrow = ncol(X0)-2, ncol = K)
  cv.temp = sapply(1:K, function(k) cbind(mod_stress_predDB[[level]][[k]]$alpha[,1]))
  rownames(cv.temp) <- colnames(X0[,-c(1,2)])
  assign(paste0("alpha_predDB_", substr(level, 1, 3)), cv.temp)

  cv.temp = matrix(NA, nrow = ncol(get(paste0("Y_", substr(level, 1, 3))))-2, ncol = K)
  cv.temp = sapply(1:K, function(k) cbind(mod_stress_predDB[[level]][[k]]$beta[,1]))
  rownames(cv.temp) <- colnames(get(paste0("Y_", substr(level, 1, 3)))[,-c(1,2)])
  assign(paste0("beta_predDB_", substr(level, 1, 3)), cv.temp); rm(cv.temp)

  # latent variables
  lv.temp = sapply(1:K, function(k) as.matrix(X0[,-c(1,2)]) %*% get(paste0("alpha_predDB_", substr(level, 1, 3)))[,k]); colnames(lv.temp) <- paste0("K",1:K)
  df.temp = data.frame(id = X0$id, time = X0$time, lv.temp)
  assign(paste0("lv_a_predDB_", substr(level, 1, 3)), df.temp); rm(lv.temp); rm(df.temp)

  lv.temp = sapply(1:K, function(k) as.matrix(get(paste0("Y_", substr(level,1,3)))[,-c(1,2)]) %*% get(paste0("beta_predDB_", substr(level, 1, 3)))[,k]); colnames(lv.temp) <- paste0("K",1:K)
  df.temp =  data.frame(id = (get(paste0("Y_", substr(level, 1, 3))))$id, time = (get(paste0("Y_", substr(level, 1, 3))))$time, lv.temp)
  assign(paste0("lv_b_predDB_", substr(level, 1, 3)), df.temp); rm(lv.temp); rm(df.temp)

}
```


## Plot cpev
figure 8 
```{r cpev hmp data}
K=3
res_k =  mod_stress_predDB[["family_"]]
  beta = (sapply(1:K, function(k) res_k[[k]]$beta))
  data_list = list(Y_fam, X0)
  cpev_toscca = cumsum(sapply(1:K, function(k) cpev.toscca(data_list[[1]], beta[,k])))
  if(K>1) {
      auto_cor = stats::cor(alpha)[2:(K+1)]
      adj_cpev_toscca = c(cpev_toscca[1],
                          sapply(2:K, function(k) cpev_toscca[k]*prod(1-abs(auto_cor[k-1:k]))))
      cat("adjusted cpev is: ", adj_cpev_toscca)
      
      df <- data.frame(
          K_index = 0:K,
          cpev_toscca = c(0,cpev_toscca),
          adj_cpev_toscca = c(0,adj_cpev_toscca)
      )
      custom_colors <- c("cpev" = "#5E177F",  # Bright Yellow
                         "adj cpev" = "#F0703C")  # Magenta-Purple
      linetypes <- c("cpev" = "solid",  # Bright Yellow
                     "adj cpev" = "dashed")
      p = ggplot2::ggplot(df, ggplot2::aes(x = K_index)) +
          ggplot2::geom_line(ggplot2::aes(y = cpev_toscca, color = "cpev", linetype = "cpev"), linewidth = 1) +
          ggplot2::geom_line(ggplot2::aes(y = adj_cpev_toscca, color = "adj cpev", linetype = "adj cpev"), linewidth = 1) +
          ggplot2::scale_color_manual(name = "Legend", values = custom_colors) +  # Manually set colors
          ggplot2::scale_linetype_manual(name = "Legend", values =linetypes) +  # Set different linetypes
          ggplot2::scale_x_continuous(breaks = seq(1, K, by = 1)) +  # Force integer breaks
          ggplot2::theme_minimal() +
          ggplot2::labs(
              x = "K",
              y = "%"
          )
      p = p+   ggplot2::ggtitle("cpev toscca") + ggplot2::theme(plot.title = ggplot2::element_text(size = 16, face = "bold", color = "black",
                                                                                                   hjust = 0.5, vjust = 1.5,
                                                                                                   lineheight = 1.2))
      print(p)
  }
```
## Plot latent variables
figure 9 - family level
```{r hmp plots lv fam, echo = FALSE, fig.height = 13, fig.width = 8}
shed_blue_60 = "royalblue"
level = "family_"
lv_pred=get(paste0("lv_b_", "predDB", "_", substr(level, 1, 3))); lv_pred$time <- lv_pred$time + min_time_mic
lv_con=get(paste0("lv_b_", "control", "_", substr(level, 1, 3))); lv_con$time <- lv_con$time + min_time_mic

ylim_k1 = c(min(scale(lv_con[,"K1"]), scale(lv_pred[,"K1"])),max(scale(lv_con[,"K1"]), scale(lv_pred[,"K1"])))
ylim_k2 = c(min(scale(lv_con[,"K2"]), scale(lv_pred[,"K2"])),max(scale(lv_con[,"K2"]), scale(lv_pred[,"K2"])))

# For p_pred_k1
p_pred_k1 <- ggplot(lv_pred, aes(x = time, y = scale(K1), group = id, color = "black")) +
  geom_line(alpha = 0.3, color = "black", linetype = 3) +
  geom_vline(xintercept = 0, color = "red") +
  geom_smooth(data = subset(lv_pred, time < 0), aes(x = time, y = scale(K1), group = 1), se = FALSE, color = shed_blue_60, linetype = 2) +
  geom_smooth(data = subset(lv_pred, time >= 0), aes(x = time, y = scale(K1), group = 1), se = FALSE, color = shed_blue_60, linetype = 2) +
  ylim(ylim_k1[1], ylim_k1[2]) +
  ylab("") + xlab("") + ggtitle("IR") +
  theme(legend.position = "none")+
  theme_minimal()

# For p_con_k1
p_con_k1 <- ggplot(lv_con, aes(x = time, y = scale(K1), group = id, color = "black")) +
  geom_line(alpha = 0.3, color = "black", linetype = 3) +
  geom_vline(xintercept = 0, color = "red") +
  geom_smooth(data = subset(lv_con, time < 0), aes(x = time, y = scale(K1), group = 1), se = FALSE, color = shed_blue_60, linetype = 2) +
  geom_smooth(data = subset(lv_con, time >= 0), aes(x = time, y = scale(K1), group = 1), se = FALSE, color = shed_blue_60, linetype = 2) +
  ylim(ylim_k1[1], ylim_k1[2]) +
  ylab("K1") + xlab("") + ggtitle("IS") +
  theme(legend.position = "none")+
  theme_minimal()

# For p_pred_k2
p_pred_k2 <- ggplot(lv_pred, aes(x = time, y = scale(K2), group = id, color = "black")) +
  geom_line(alpha = 0.3, color = "black", linetype = 3) +
  geom_vline(xintercept = 0, color = "red") +
  # geom_line(data = data.frame(time = sort(unique(lv_pred$time)), K2 = aggregate(lv_pred, by = list(lv_pred$time), FUN = mean)$K2), aes(x = time, y = scale(K2), group = 1, color = "Smoothed", linetype = "Smoothed", linewidth = "Smoothed")) +  # Smoothed (blue)
  geom_smooth(data = subset(lv_pred, time < 0), aes(x = time, y = scale(K2), group = 1), se = FALSE, color = shed_blue_60, linetype = 2) +
  geom_smooth(data = subset(lv_pred, time >= 0), aes(x = time, y = scale(K2), group = 1), se = FALSE, color = shed_blue_60, linetype = 2) +
  ylim(ylim_k2[1], ylim_k2[2]) +
  ylab("") + xlab("") +
  theme(legend.position = "none")+
  theme_minimal()

# For p_con_k2
p_con_k2 <- ggplot(lv_con, aes(x = time, y = scale(K2), group = id, color = "black")) +
  geom_line(alpha = 0.3, color = "black", linetype = 3) +
  geom_vline(xintercept = 0, color = "red") +
  geom_smooth(data = subset(lv_con, time < 0), aes(x = time, y = scale(K2), group = 1), se = FALSE, color = shed_blue_60, linetype = 2) +
  geom_smooth(data = subset(lv_con, time >= 0), aes(x = time, y = scale(K2), group = 1), se = FALSE, color = shed_blue_60, linetype = 2) +
  ylim(ylim_k2[1], ylim_k2[2]) +
  ylab("K2") + xlab("") +
  theme(legend.position = "none")+
  theme_minimal()

gridExtra::grid.arrange(p_con_k1, p_pred_k1, p_con_k2, p_pred_k2, ncol = 2, bottom= "Measurements in quarters")

```

figure 14 - genus level
```{r hmp plots lv genus, echo = FALSE, fig.height = 13, fig.width = 8}
shed_blue_60 = "royalblue"
level = "genus_"
lv_pred=get(paste0("lv_b_", "predDB", "_", substr(level, 1, 3))); lv_pred$time <- lv_pred$time + min_time_mic
lv_con=get(paste0("lv_b_", "control", "_", substr(level, 1, 3))); lv_con$time <- lv_con$time + min_time_mic

ylim_k1 = c(min(scale(lv_con[,"K1"]), scale(lv_pred[,"K1"])),max(scale(lv_con[,"K1"]), scale(lv_pred[,"K1"])))
ylim_k2 = c(min(scale(lv_con[,"K2"]), scale(lv_pred[,"K2"])),max(scale(lv_con[,"K2"]), scale(lv_pred[,"K2"])))

# For p_pred_k1
p_pred_k1 <- ggplot(lv_pred, aes(x = time, y = scale(K1), group = id, color = "black")) +
  geom_line(alpha = 0.3, color = "black", linetype = 3) +
  geom_vline(xintercept = 0, color = "red") +
  geom_smooth(data = subset(lv_pred, time < 0), aes(x = time, y = scale(K1), group = 1), se = FALSE, color = shed_blue_60, linetype = 2) +
  geom_smooth(data = subset(lv_pred, time >= 0), aes(x = time, y = scale(K1), group = 1), se = FALSE, color = shed_blue_60, linetype = 2) +
  ylim(ylim_k1[1], ylim_k1[2]) +
  ylab("") + xlab("") + ggtitle("IR") +
  theme(legend.position = "none")+
  theme_minimal()

# For p_con_k1
p_con_k1 <- ggplot(lv_con, aes(x = time, y = scale(K1), group = id, color = "black")) +
  geom_line(alpha = 0.3, color = "black", linetype = 3) +
  geom_vline(xintercept = 0, color = "red") +
  geom_smooth(data = subset(lv_con, time < 0), aes(x = time, y = scale(K1), group = 1), se = FALSE, color = shed_blue_60, linetype = 2) +
  geom_smooth(data = subset(lv_con, time >= 0), aes(x = time, y = scale(K1), group = 1), se = FALSE, color = shed_blue_60, linetype = 2) +
  ylim(ylim_k1[1], ylim_k1[2]) +
  ylab("K1") + xlab("") + ggtitle("IS") +
  theme(legend.position = "none")+
  theme_minimal()

# For p_pred_k2
p_pred_k2 <- ggplot(lv_pred, aes(x = time, y = scale(K2), group = id, color = "black")) +
  geom_line(alpha = 0.3, color = "black", linetype = 3) +
  geom_vline(xintercept = 0, color = "red") +
  # geom_line(data = data.frame(time = sort(unique(lv_pred$time)), K2 = aggregate(lv_pred, by = list(lv_pred$time), FUN = mean)$K2), aes(x = time, y = scale(K2), group = 1, color = "Smoothed", linetype = "Smoothed", linewidth = "Smoothed")) +  # Smoothed (blue)
  geom_smooth(data = subset(lv_pred, time < 0), aes(x = time, y = scale(K2), group = 1), se = FALSE, color = shed_blue_60, linetype = 2) +
  geom_smooth(data = subset(lv_pred, time >= 0), aes(x = time, y = scale(K2), group = 1), se = FALSE, color = shed_blue_60, linetype = 2) +
  ylim(ylim_k2[1], ylim_k2[2]) +
  ylab("") + xlab("") +
  theme(legend.position = "none")+
  theme_minimal()

# For p_con_k2
p_con_k2 <- ggplot(lv_con, aes(x = time, y = scale(K2), group = id, color = "black")) +
  geom_line(alpha = 0.3, color = "black", linetype = 3) +
  geom_vline(xintercept = 0, color = "red") +
  geom_smooth(data = subset(lv_con, time < 0), aes(x = time, y = scale(K2), group = 1), se = FALSE, color = shed_blue_60, linetype = 2) +
  geom_smooth(data = subset(lv_con, time >= 0), aes(x = time, y = scale(K2), group = 1), se = FALSE, color = shed_blue_60, linetype = 2) +
  ylim(ylim_k2[1], ylim_k2[2]) +
  ylab("K2") + xlab("") +
  theme(legend.position = "none")+
  theme_minimal()

gridExtra::grid.arrange(p_con_k1, p_pred_k1, p_con_k2, p_pred_k2, ncol = 2, bottom= "Measurements in quarters")

```

figure 15 - order level
```{r hmp plots lv order, echo = FALSE, fig.height = 13, fig.width = 8}
shed_blue_60 = "royalblue"
level = "order_"
lv_pred=get(paste0("lv_b_", "predDB", "_", substr(level, 1, 3))); lv_pred$time <- lv_pred$time + min_time_mic
lv_con=get(paste0("lv_b_", "control", "_", substr(level, 1, 3))); lv_con$time <- lv_con$time + min_time_mic

ylim_k1 = c(min(scale(lv_con[,"K1"]), scale(lv_pred[,"K1"])),max(scale(lv_con[,"K1"]), scale(lv_pred[,"K1"])))
ylim_k2 = c(min(scale(lv_con[,"K2"]), scale(lv_pred[,"K2"])),max(scale(lv_con[,"K2"]), scale(lv_pred[,"K2"])))

# For p_pred_k1
p_pred_k1 <- ggplot(lv_pred, aes(x = time, y = scale(K1), group = id, color = "black")) +
  geom_line(alpha = 0.3, color = "black", linetype = 3) +
  geom_vline(xintercept = 0, color = "red") +
  geom_smooth(data = subset(lv_pred, time < 0), aes(x = time, y = scale(K1), group = 1), se = FALSE, color = shed_blue_60, linetype = 2) +
  geom_smooth(data = subset(lv_pred, time >= 0), aes(x = time, y = scale(K1), group = 1), se = FALSE, color = shed_blue_60, linetype = 2) +
  ylim(ylim_k1[1], ylim_k1[2]) +
  ylab("") + xlab("") + ggtitle("IR") +
  theme(legend.position = "none")+
  theme_minimal()

# For p_con_k1
p_con_k1 <- ggplot(lv_con, aes(x = time, y = scale(K1), group = id, color = "black")) +
  geom_line(alpha = 0.3, color = "black", linetype = 3) +
  geom_vline(xintercept = 0, color = "red") +
  geom_smooth(data = subset(lv_con, time < 0), aes(x = time, y = scale(K1), group = 1), se = FALSE, color = shed_blue_60, linetype = 2) +
  geom_smooth(data = subset(lv_con, time >= 0), aes(x = time, y = scale(K1), group = 1), se = FALSE, color = shed_blue_60, linetype = 2) +
  ylim(ylim_k1[1], ylim_k1[2]) +
  ylab("K1") + xlab("") + ggtitle("IS") +
  theme(legend.position = "none")+
  theme_minimal()

# For p_pred_k2
p_pred_k2 <- ggplot(lv_pred, aes(x = time, y = scale(K2), group = id, color = "black")) +
  geom_line(alpha = 0.3, color = "black", linetype = 3) +
  geom_vline(xintercept = 0, color = "red") +
  # geom_line(data = data.frame(time = sort(unique(lv_pred$time)), K2 = aggregate(lv_pred, by = list(lv_pred$time), FUN = mean)$K2), aes(x = time, y = scale(K2), group = 1, color = "Smoothed", linetype = "Smoothed", linewidth = "Smoothed")) +  # Smoothed (blue)
  geom_smooth(data = subset(lv_pred, time < 0), aes(x = time, y = scale(K2), group = 1), se = FALSE, color = shed_blue_60, linetype = 2) +
  geom_smooth(data = subset(lv_pred, time >= 0), aes(x = time, y = scale(K2), group = 1), se = FALSE, color = shed_blue_60, linetype = 2) +
  ylim(ylim_k2[1], ylim_k2[2]) +
  ylab("") + xlab("") +
  theme(legend.position = "none")+
  theme_minimal()

# For p_con_k2
p_con_k2 <- ggplot(lv_con, aes(x = time, y = scale(K2), group = id, color = "black")) +
  geom_line(alpha = 0.3, color = "black", linetype = 3) +
  geom_vline(xintercept = 0, color = "red") +
  geom_smooth(data = subset(lv_con, time < 0), aes(x = time, y = scale(K2), group = 1), se = FALSE, color = shed_blue_60, linetype = 2) +
  geom_smooth(data = subset(lv_con, time >= 0), aes(x = time, y = scale(K2), group = 1), se = FALSE, color = shed_blue_60, linetype = 2) +
  ylim(ylim_k2[1], ylim_k2[2]) +
  ylab("K2") + xlab("") +
  theme(legend.position = "none")+
  theme_minimal()

gridExtra::grid.arrange(p_con_k1, p_pred_k1, p_con_k2, p_pred_k2, ncol = 2, bottom= "Measurements in quarters")

```

figure 16 - class level

```{r hmp plots lv class, echo = FALSE, fig.height = 13, fig.width = 8}
shed_blue_60 = "royalblue"
level = "class_"
lv_pred=get(paste0("lv_b_", "predDB", "_", substr(level, 1, 3))); lv_pred$time <- lv_pred$time + min_time_mic
lv_con=get(paste0("lv_b_", "control", "_", substr(level, 1, 3))); lv_con$time <- lv_con$time + min_time_mic

ylim_k1 = c(min(scale(lv_con[,"K1"]), scale(lv_pred[,"K1"])),max(scale(lv_con[,"K1"]), scale(lv_pred[,"K1"])))
ylim_k2 = c(min(scale(lv_con[,"K2"]), scale(lv_pred[,"K2"])),max(scale(lv_con[,"K2"]), scale(lv_pred[,"K2"])))

# For p_pred_k1
p_pred_k1 <- ggplot(lv_pred, aes(x = time, y = scale(K1), group = id, color = "black")) +
  geom_line(alpha = 0.3, color = "black", linetype = 3) +
  geom_vline(xintercept = 0, color = "red") +
  geom_smooth(data = subset(lv_pred, time < 0), aes(x = time, y = scale(K1), group = 1), se = FALSE, color = shed_blue_60, linetype = 2) +
  geom_smooth(data = subset(lv_pred, time >= 0), aes(x = time, y = scale(K1), group = 1), se = FALSE, color = shed_blue_60, linetype = 2) +
  ylim(ylim_k1[1], ylim_k1[2]) +
  ylab("") + xlab("") + ggtitle("IR") +
  theme(legend.position = "none")+
  theme_minimal()

# For p_con_k1
p_con_k1 <- ggplot(lv_con, aes(x = time, y = scale(K1), group = id, color = "black")) +
  geom_line(alpha = 0.3, color = "black", linetype = 3) +
  geom_vline(xintercept = 0, color = "red") +
  geom_smooth(data = subset(lv_con, time < 0), aes(x = time, y = scale(K1), group = 1), se = FALSE, color = shed_blue_60, linetype = 2) +
  geom_smooth(data = subset(lv_con, time >= 0), aes(x = time, y = scale(K1), group = 1), se = FALSE, color = shed_blue_60, linetype = 2) +
  ylim(ylim_k1[1], ylim_k1[2]) +
  ylab("K1") + xlab("") + ggtitle("IS") +
  theme(legend.position = "none")+
  theme_minimal()

# For p_pred_k2
p_pred_k2 <- ggplot(lv_pred, aes(x = time, y = scale(K2), group = id, color = "black")) +
  geom_line(alpha = 0.3, color = "black", linetype = 3) +
  geom_vline(xintercept = 0, color = "red") +
  # geom_line(data = data.frame(time = sort(unique(lv_pred$time)), K2 = aggregate(lv_pred, by = list(lv_pred$time), FUN = mean)$K2), aes(x = time, y = scale(K2), group = 1, color = "Smoothed", linetype = "Smoothed", linewidth = "Smoothed")) +  # Smoothed (blue)
  geom_smooth(data = subset(lv_pred, time < 0), aes(x = time, y = scale(K2), group = 1), se = FALSE, color = shed_blue_60, linetype = 2) +
  geom_smooth(data = subset(lv_pred, time >= 0), aes(x = time, y = scale(K2), group = 1), se = FALSE, color = shed_blue_60, linetype = 2) +
  ylim(ylim_k2[1], ylim_k2[2]) +
  ylab("") + xlab("") +
  theme(legend.position = "none")+
  theme_minimal()

# For p_con_k2
p_con_k2 <- ggplot(lv_con, aes(x = time, y = scale(K2), group = id, color = "black")) +
  geom_line(alpha = 0.3, color = "black", linetype = 3) +
  geom_vline(xintercept = 0, color = "red") +
  geom_smooth(data = subset(lv_con, time < 0), aes(x = time, y = scale(K2), group = 1), se = FALSE, color = shed_blue_60, linetype = 2) +
  geom_smooth(data = subset(lv_con, time >= 0), aes(x = time, y = scale(K2), group = 1), se = FALSE, color = shed_blue_60, linetype = 2) +
  ylim(ylim_k2[1], ylim_k2[2]) +
  ylab("K2") + xlab("") +
  theme(legend.position = "none")+
  theme_minimal()

gridExtra::grid.arrange(p_con_k1, p_pred_k1, p_con_k2, p_pred_k2, ncol = 2, bottom= "Measurements in quarters")

```

figure 17 - phylum level

```{r hmp plots lv phylum, echo = FALSE, fig.height = 13, fig.width = 8}
shed_blue_60 = "royalblue"
level = "phylum_"
lv_pred=get(paste0("lv_b_", "predDB", "_", substr(level, 1, 3))); lv_pred$time <- lv_pred$time + min_time_mic
lv_con=get(paste0("lv_b_", "control", "_", substr(level, 1, 3))); lv_con$time <- lv_con$time + min_time_mic

ylim_k1 = c(min(scale(lv_con[,"K1"]), scale(lv_pred[,"K1"])),max(scale(lv_con[,"K1"]), scale(lv_pred[,"K1"])))
ylim_k2 = c(min(scale(lv_con[,"K2"]), scale(lv_pred[,"K2"])),max(scale(lv_con[,"K2"]), scale(lv_pred[,"K2"])))

# For p_pred_k1
p_pred_k1 <- ggplot(lv_pred, aes(x = time, y = scale(K1), group = id, color = "black")) +
  geom_line(alpha = 0.3, color = "black", linetype = 3) +
  geom_vline(xintercept = 0, color = "red") +
  geom_smooth(data = subset(lv_pred, time < 0), aes(x = time, y = scale(K1), group = 1), se = FALSE, color = shed_blue_60, linetype = 2) +
  geom_smooth(data = subset(lv_pred, time >= 0), aes(x = time, y = scale(K1), group = 1), se = FALSE, color = shed_blue_60, linetype = 2) +
  ylim(ylim_k1[1], ylim_k1[2]) +
  ylab("") + xlab("") + ggtitle("IR") +
  theme(legend.position = "none")+
  theme_minimal()

# For p_con_k1
p_con_k1 <- ggplot(lv_con, aes(x = time, y = scale(K1), group = id, color = "black")) +
  geom_line(alpha = 0.3, color = "black", linetype = 3) +
  geom_vline(xintercept = 0, color = "red") +
  geom_smooth(data = subset(lv_con, time < 0), aes(x = time, y = scale(K1), group = 1), se = FALSE, color = shed_blue_60, linetype = 2) +
  geom_smooth(data = subset(lv_con, time >= 0), aes(x = time, y = scale(K1), group = 1), se = FALSE, color = shed_blue_60, linetype = 2) +
  ylim(ylim_k1[1], ylim_k1[2]) +
  ylab("K1") + xlab("") + ggtitle("IS") +
  theme(legend.position = "none")+
  theme_minimal()

# For p_pred_k2
p_pred_k2 <- ggplot(lv_pred, aes(x = time, y = scale(K2), group = id, color = "black")) +
  geom_line(alpha = 0.3, color = "black", linetype = 3) +
  geom_vline(xintercept = 0, color = "red") +
  # geom_line(data = data.frame(time = sort(unique(lv_pred$time)), K2 = aggregate(lv_pred, by = list(lv_pred$time), FUN = mean)$K2), aes(x = time, y = scale(K2), group = 1, color = "Smoothed", linetype = "Smoothed", linewidth = "Smoothed")) +  # Smoothed (blue)
  geom_smooth(data = subset(lv_pred, time < 0), aes(x = time, y = scale(K2), group = 1), se = FALSE, color = shed_blue_60, linetype = 2) +
  geom_smooth(data = subset(lv_pred, time >= 0), aes(x = time, y = scale(K2), group = 1), se = FALSE, color = shed_blue_60, linetype = 2) +
  ylim(ylim_k2[1], ylim_k2[2]) +
  ylab("") + xlab("") +
  theme(legend.position = "none")+
  theme_minimal()

# For p_con_k2
p_con_k2 <- ggplot(lv_con, aes(x = time, y = scale(K2), group = id, color = "black")) +
  geom_line(alpha = 0.3, color = "black", linetype = 3) +
  geom_vline(xintercept = 0, color = "red") +
  geom_smooth(data = subset(lv_con, time < 0), aes(x = time, y = scale(K2), group = 1), se = FALSE, color = shed_blue_60, linetype = 2) +
  geom_smooth(data = subset(lv_con, time >= 0), aes(x = time, y = scale(K2), group = 1), se = FALSE, color = shed_blue_60, linetype = 2) +
  ylim(ylim_k2[1], ylim_k2[2]) +
  ylab("K2") + xlab("") +
  theme(legend.position = "none")+
  theme_minimal()

gridExtra::grid.arrange(p_con_k1, p_pred_k1, p_con_k2, p_pred_k2, ncol = 2, bottom= "Measurements in quarters")

```
