# Supplementary material for: Sparse Canonical Correlation Analysis for Multiple Measurements With Latent Trajectories
Source: Biom J. 2025 Oct 30;67(6):e70090. doi: 10.1002/bimj.70090 (PMC12573309; doi:10.1002/bimj.70090)
Supplement: Supplementary file 1 — Supporting Information [file BIMJ-67-e70090-s001.zip › tosccammCode_senar/toscca-mm-main/tosccamm.Rproj]

Version: 1.0
ProjectId: 06cbd9df-35cf-45fd-8d96-2c53feef1846

RestoreWorkspace: No
SaveWorkspace: No
AlwaysSaveHistory: Default

EnableCodeIndexing: Yes
UseSpacesForTab: Yes
NumSpacesForTab: 2
Encoding: UTF-8

RnwWeave: Sweave
LaTeX: pdfLaTeX

AutoAppendNewline: Yes
StripTrailingWhitespace: Yes
LineEndingConversion: Posix

BuildType: Package
PackageUseDevtools: Yes
PackageInstallArgs: --no-multiarch --with-keep.source
PackageRoxygenize: rd,collate,namespace
